# Supplementary material for: Theoretical and in silico Analyses Reveal MYC as a Dynamic Network Biomarker in Colon and Rectal Cancer
Source: Front Genet. 2020 Oct 20;11:555540. doi: 10.3389/fgene.2020.555540 (PMC7606845; doi:10.3389/fgene.2020.555540)
Supplement: Supplementary file 1 [file Table_1.XLSX]

## Sheet: S1
submitter_id.samples	stage	person_neoplasm_cancer_status	drug_name	additional_pharmaceutical_therapy	additional_radiation_therapy	age_at_initial_pathologic_diagnosis	anatomic_neoplasm_subdivision	anatomic_treatment_site	batch_number	bcr	bcr_drug_barcode	bcr_drug_uuid	bcr_followup_barcode	bcr_followup_uuid	bcr_radiation_barcode	bcr_radiation_uuid	braf_gene_analysis_performed	braf_gene_analysis_result	circumferential_resection_margin	colon_polyps_present	course_number	day_of_dcc_upload	day_of_form_completion	days_to_drug_therapy_end	days_to_drug_therapy_start	days_to_initial_pathologic_diagnosis	days_to_last_known_alive	days_to_new_tumor_event_additional_surgery_procedure	days_to_new_tumor_event_after_initial_treatment	days_to_radiation_therapy_end	days_to_radiation_therapy_start	file_uuid	followup_case_report_form_submission_reason	followup_treatment_success	histological_type	history_of_colon_polyps	history_of_neoadjuvant_treatment	informed_consent_verified	kras_gene_analysis_performed	kras_mutation_codon	kras_mutation_found	loss_expression_of_mismatch_repair_proteins_by_ihc	loss_expression_of_mismatch_repair_proteins_by_ihc_result	lost_follow_up	lymph_node_examined_count	lymphatic_invasion	measure_of_response	microsatellite_instability	month_of_dcc_upload
TCGA-F4-6569-01A	I	TUMOR FREE	5-Fluorouracil			60	Transverse Colon		123.72.0	Nationwide Children's Hospital	TCGA-F4-6569-D63480	6AC4AB3C-AA5A-4D66-B031-2ED464C10E17	TCGA-F4-6569-F29718	BBB2FCC3-A627-4B43-8AE4-EFF5AFC25D8B			NO					31	19	201	23	0						05F21035-C9C1-4826-BCCD-F50184F78DEB	Scheduled Follow-up Submission		Colon Adenocarcinoma		No	YES	NO						19	NO	Complete Response		3
TCGA-CM-6171-01A	I	TUMOR FREE				77	Ascending Colon		89.75.0	Nationwide Children's Hospital			TCGA-CM-6171-F14000	62e3d059-76c6-47f4-a0b9-94d611aabf49			NO			NO		31	19			0						E3FA3DC6-2E21-4943-A229-2F450E7CFC0E	Scheduled Follow-up Submission		Colon Adenocarcinoma	NO	No	YES	NO			NO			28	NO			3
TCGA-CK-5916-01A	I	WITH TUMOR		YES	NO	71	Cecum		89.75.0	Nationwide Children's Hospital			TCGA-CK-5916-F39677	979BC2CE-B529-4A5F-9037-AB91E6C3BC2E			NO			NO		31	29			0			292			0FA93CB4-37DE-4CA8-964E-6469DA9D07A7	Scheduled Follow-up Submission	Progressive Disease	Colon Adenocarcinoma	YES	No	YES	NO					NO		YES			3
TCGA-AA-3858-01A	I	TUMOR FREE				67	Sigmoid Colon		36.81.0	Nationwide Children's Hospital			TCGA-AA-3858-F37998	3477AA26-DE8E-4C5E-AC8A-B1B6F381AF35			NO					31	8			0						AC1A7C2F-5408-48AF-9294-217209B1924F	Scheduled Follow-up Submission	Complete Remission/Response	Colon Adenocarcinoma	YES	No	YES	NO			NO		NO	12	YES			3
TCGA-CM-6166-01A	I	TUMOR FREE				48	Ascending Colon		89.75.0	Nationwide Children's Hospital			TCGA-CM-6166-F13935	1252f958-50a3-4119-b755-ed02e11638da			NO			NO		31	19			0						92B60E70-4A1F-400F-979B-595EB5C6C791	Scheduled Follow-up Submission		Colon Adenocarcinoma	NO	No	YES	NO			YES	MSH6-Not Expressed		33	NO			3
TCGA-G4-6628-01A	I	TUMOR FREE				78	Cecum		138.76.0	Nationwide Children's Hospital			TCGA-G4-6628-F21870	423dcf39-cb1b-4698-87a8-1a3d818145cf			NO			YES		31	7			0						27EB519B-6E96-4DB3-9648-D85E55B56BFE	Scheduled Follow-up Submission		Colon Adenocarcinoma	NO	No	YES	NO			NO			16	NO			3
TCGA-D5-7000-01A	I	TUMOR FREE				79	Cecum		157.69.0	Nationwide Children's Hospital			TCGA-D5-7000-F29705	7497b543-0ff3-4c35-bd9a-d62033faad7a			NO		30	NO		31	28			0						79B6FB48-9CA0-4CCA-AEB0-7588C07E26D0	Scheduled Follow-up Submission		Colon Mucinous Adenocarcinoma	NO	No	YES	NO						14	NO		NO	3
TCGA-AA-3866-01A	I	TUMOR FREE				78	Cecum		41.76.0	Nationwide Children's Hospital			TCGA-AA-3866-F37991	F8289B38-8527-4BFE-B8DA-DFA5044814BE			NO					31	8			0						68698014-5F95-4D3C-8B47-B7E718B1ADD4	Scheduled Follow-up Submission	Complete Remission/Response	Colon Adenocarcinoma	NO	No	YES	NO			NO		NO	23	NO			3
TCGA-CM-5864-01A	I	TUMOR FREE				60	Cecum		89.75.0	Nationwide Children's Hospital			TCGA-CM-5864-F13896	4f89053d-6874-4b69-9946-b65349b67b97			NO			NO		31	18			0						A43CFC37-D3CA-4053-9DE9-E5DE6324AD32	Scheduled Follow-up Submission		Colon Adenocarcinoma	NO	No	YES	NO			YES	MSH6-Not Expressed		33	NO			3
TCGA-AA-3538-01A	I	TUMOR FREE				54	Descending Colon		28.83.0	Nationwide Children's Hospital			TCGA-AA-3538-F37321	2C6C369F-484B-4390-ACD6-1315EB98EC40			NO					31	1			0						1D3EFE53-C485-482A-B700-4843DDFAE386	Scheduled Follow-up Submission	Complete Remission/Response	Colon Adenocarcinoma	NO	No	YES	NO			NO		NO	26	NO			3
TCGA-AA-3980-01A	I	TUMOR FREE				89	Sigmoid Colon		41.76.0	Nationwide Children's Hospital			TCGA-AA-3980-F37938	8E8D6FD6-0697-4F04-AB07-F2887AFE211E			NO					31	6			0						082F043F-BB9D-4C19-A42E-2AB7A1638BA8	Scheduled Follow-up Submission	Complete Remission/Response	Colon Adenocarcinoma	YES	No	YES	NO			NO		NO	19	YES			3
TCGA-AA-A03J-01A	I	TUMOR FREE				65	Sigmoid Colon		66.79.0	Nationwide Children's Hospital			TCGA-AA-A03J-F37276	F597B718-AC8A-4AA1-86B3-94AEF446F5E6			NO					31	1			0						F3479C48-C4B7-405F-A6D3-511DD7A19BFE	Scheduled Follow-up Submission	Complete Remission/Response	Colon Adenocarcinoma	YES	No	YES	NO			NO		NO	34				3
TCGA-AA-A03J-11A	I	TUMOR FREE				65	Sigmoid Colon		66.79.0	Nationwide Children's Hospital			TCGA-AA-A03J-F37276	F597B718-AC8A-4AA1-86B3-94AEF446F5E6			NO					31	1			0						F3479C48-C4B7-405F-A6D3-511DD7A19BFE	Scheduled Follow-up Submission	Complete Remission/Response	Colon Adenocarcinoma	YES	No	YES	NO			NO		NO	34				3
TCGA-AA-3986-01A	I	TUMOR FREE				73	Transverse Colon		41.76.0	Nationwide Children's Hospital			TCGA-AA-3986-F37937	BCAAE367-C52E-4D07-8FB1-39952154FEA8			NO					31	6			0						5A7505AA-58BF-4C4D-92C5-094AE3E2C12B	Scheduled Follow-up Submission	Complete Remission/Response	Colon Adenocarcinoma	YES	No	YES	NO			NO		NO	27	NO			3
TCGA-AY-4071-01A	I	TUMOR FREE				63			45.78.0	Nationwide Children's Hospital			TCGA-AY-4071-F10086	4fb84d41-5c59-47e8-a4a2-025ed838701f			NO			YES		31	7			0						CFCCAF54-576F-4643-A1F2-D091D8846D43				YES	No	YES	NO			NO			25	NO			3
TCGA-AD-6548-01A	I	TUMOR FREE				81	Splenic Flexure		138.76.0	Nationwide Children's Hospital			TCGA-AD-6548-F42777	D4B7D882-E20C-4891-B587-258174C8B3BB					4	YES		31	30			0						C1C8B3EF-E4CB-4A51-BF70-A12B8988963E	Scheduled Follow-up Submission	Complete Remission/Response	Colon Adenocarcinoma	YES	No	YES						NO	12	NO			3
TCGA-A6-6653-01A	I	TUMOR FREE				82	Ascending Colon		123.72.0	Nationwide Children's Hospital			TCGA-A6-6653-F21300	0fc8c732-c324-4f90-99ab-3dee80a99ba4			YES	Abnormal		NO		31	7			0						145B6754-C624-48A8-80F6-3C8C93ABECBE			Colon Adenocarcinoma	YES	No	YES	NO			YES	MSH6-Expressed		12	NO		YES	3
TCGA-AA-3558-01A	I	TUMOR FREE				70	Sigmoid Colon		28.83.0	Nationwide Children's Hospital			TCGA-AA-3558-F37513	82D8FEFE-9026-45EC-90A6-711F94B11C65			NO					31	3			0			92			A56E5EBC-6185-4BD3-A827-62AB668A00CB	Scheduled Follow-up Submission	Complete Remission/Response	Colon Adenocarcinoma	NO	No	YES	NO			NO		NO	46	NO			3
TCGA-A6-5656-01A	I	TUMOR FREE				74	Sigmoid Colon		138.76.0	Nationwide Children's Hospital			TCGA-A6-5656-F15816	c53511a6-e362-4ebe-9f2a-229ba56761af			NO			NO		31	1			0						B94EDAE7-6DC4-416C-BA70-88C637F639CA			Colon Adenocarcinoma	YES	No	YES	NO			NO			16	NO			3
TCGA-A6-5656-01B	I	TUMOR FREE				74	Sigmoid Colon		138.76.0	Nationwide Children's Hospital			TCGA-A6-5656-F15816	c53511a6-e362-4ebe-9f2a-229ba56761af			NO			NO		31	1			0						B94EDAE7-6DC4-416C-BA70-88C637F639CA			Colon Adenocarcinoma	YES	No	YES	NO			NO			16	NO			3
TCGA-AY-A71X-01A	I	TUMOR FREE				54	Cecum		385.41.0	Nationwide Children's Hospital			TCGA-AY-A71X-F68764	517DE6A6-B4FC-4A0A-81F7-1AFDD582FF8C			NO			YES		31	15			0						8BFD1DFA-B65A-4C7D-B183-45A5CFF083D3	Scheduled Follow-up Submission	Complete Remission/Response	Colon Adenocarcinoma	NO	No	YES	NO			YES	MSH6-Not Expressed	NO	28	NO		NO	3
TCGA-AA-A00R-01A	I	WITH TUMOR				64	Cecum		30.78.0	Nationwide Children's Hospital							NO					31	15			0						F43D6B48-1EAD-4C6A-85D8-D05BF597FE09			Colon Adenocarcinoma	YES	No	YES	NO			NO			27	NO			3
TCGA-AA-3968-01A	I	TUMOR FREE				55	Sigmoid Colon		41.76.0	Nationwide Children's Hospital			TCGA-AA-3968-F37951	C4C7AB20-9C5D-4A4B-8B26-AC3F1ED65703			NO					31	6			0						EEDF60F4-2A6B-4235-9233-5B1C476BB105	Scheduled Follow-up Submission	Complete Remission/Response	Colon Adenocarcinoma	NO	No	YES	NO			NO		NO	19	NO			3
TCGA-F4-6808-01A	I	TUMOR FREE				54	Sigmoid Colon		138.76.0	Nationwide Children's Hospital			TCGA-F4-6808-F35403	8E64F2AF-6776-479E-9EE3-7FBA9B924E6E			NO			NO		31	26			0						91E37D18-A241-44EB-A6B9-7F9879FAEF6A	Scheduled Follow-up Submission	Complete Remission/Response	Colon Adenocarcinoma	NO	No	YES	NO			NO		NO	3	NO		NO	3
TCGA-AA-3514-01A	I	TUMOR FREE				81	Ascending Colon		28.83.0	Nationwide Children's Hospital			TCGA-AA-3514-F37285	3CC56A86-697C-47BB-AD11-765EDCDB8456			NO					31	1			0						1782744A-292E-4429-A909-5537285D70B8	Scheduled Follow-up Submission		Colon Adenocarcinoma	YES	No	YES	NO			NO		NO	12	NO			3
TCGA-AA-3514-11A	I	TUMOR FREE				81	Ascending Colon		28.83.0	Nationwide Children's Hospital			TCGA-AA-3514-F37285	3CC56A86-697C-47BB-AD11-765EDCDB8456			NO					31	1			0						1782744A-292E-4429-A909-5537285D70B8	Scheduled Follow-up Submission		Colon Adenocarcinoma	YES	No	YES	NO			NO		NO	12	NO			3
TCGA-AA-A02W-01A	I	TUMOR FREE				73	Sigmoid Colon		33.77.0	Nationwide Children's Hospital			TCGA-AA-A02W-F37279	5E1742B6-6CBD-4623-BA87-384CD18456D0			NO					31	1			0			1005			38F0B6C3-59C4-4AF3-97D4-040842A033D9	Scheduled Follow-up Submission	Complete Remission/Response	Colon Adenocarcinoma	YES	No	YES	NO			NO		NO	12				3
TCGA-CK-6751-01A	I	TUMOR FREE				88	Ascending Colon		138.76.0	Nationwide Children's Hospital			TCGA-CK-6751-F14758	bd6e9673-e145-4c90-9fd5-3c2a1d9854c4			NO			NO		31				0						9DE82AB5-A290-4B08-9FB1-5EEEF594665C			Colon Mucinous Adenocarcinoma	NO	No	YES	NO							NO			3
TCGA-CM-6170-01A	I	TUMOR FREE				73	Descending Colon		89.75.0	Nationwide Children's Hospital			TCGA-CM-6170-F13995	1e2d6522-acec-4c70-8901-6b46c3394708			NO			YES		31	19			0						3436C29E-294B-44F6-B60F-737204B0237C	Scheduled Follow-up Submission		Colon Adenocarcinoma	YES	No	YES	NO			NO			12	NO			3
TCGA-AA-3543-01A	I	TUMOR FREE				84	Cecum		29.80.0	Nationwide Children's Hospital			TCGA-AA-3543-F37502	626FFFA0-E469-49F8-A680-86BCBF2AA13D			NO					31	3			0						6A1997AE-1B5E-42E2-957C-86BCA2CE0870	Scheduled Follow-up Submission		Colon Mucinous Adenocarcinoma	YES	Yes	YES	NO			NO		NO	25	NO			3
TCGA-AA-3821-01A	I	TUMOR FREE				81	Hepatic Flexure		41.76.0	Nationwide Children's Hospital			TCGA-AA-3821-F38112	92E23E83-486C-42E4-B167-E3427F4420C7			NO					31	10			0						024FABA8-D8ED-43CF-8F21-42B2A2FA9D75	Scheduled Follow-up Submission		Colon Mucinous Adenocarcinoma	YES	No	YES	NO			NO		NO	13				3
TCGA-D5-6540-01A	I	TUMOR FREE				66	Cecum		116.75.0	Nationwide Children's Hospital			TCGA-D5-6540-F28626	3c36a5cb-a781-4214-bd44-b0491edcc689						YES		31	27			0						4CC4E234-39C9-41FB-9816-E729C3379E68	Scheduled Follow-up Submission		Colon Mucinous Adenocarcinoma	NO	No	YES	NO						13	NO			3
TCGA-AZ-5407-01A	I	TUMOR FREE				51	Cecum		116.75.0	Nationwide Children's Hospital			TCGA-AZ-5407-F32208	3c864783-4302-4f29-85eb-edb63028df3d								31	18			0						80915BBB-D457-4B43-A22F-C94856DBA144	Scheduled Follow-up Submission		Colon Adenocarcinoma		No	YES				YES			16	NO		NO	3
TCGA-CM-4746-01A	I	TUMOR FREE				61	Sigmoid Colon		76.76.0	Nationwide Children's Hospital			TCGA-CM-4746-F5911	11f25ab3-669e-4212-87a2-45abecc6544a			NO			YES		31	10			0						EAB12EA0-6DFA-4619-AC90-216DAE78C075			Colon Adenocarcinoma	YES	No	YES	NO			NO			17	NO			3
TCGA-AA-3877-01A	I	TUMOR FREE				83	Transverse Colon		41.76.0	Nationwide Children's Hospital			TCGA-AA-3877-F37986	943CAA49-964B-4317-8CD8-C791D92B9488			NO					31	8			0						FA592BB9-591E-4762-A542-95D8AD601442	Scheduled Follow-up Submission	Complete Remission/Response	Colon Mucinous Adenocarcinoma	YES	No	YES	NO			NO		NO	18	NO			3
TCGA-AA-A01I-01A	I	TUMOR FREE				76	Sigmoid Colon		33.77.0	Nationwide Children's Hospital			TCGA-AA-A01I-F37300	ED9F7290-E92C-4628-A0CF-1F9B300F2FE6			NO					31	1			0						F4709D00-9600-46CA-B95C-46A3C9E52A8D	Scheduled Follow-up Submission	Complete Remission/Response	Colon Adenocarcinoma	YES	No	YES	NO			NO		NO	36	NO			3
TCGA-AA-3549-01A	I	TUMOR FREE				69	Cecum	Distant Recurrence	28.83.0	Nationwide Children's Hospital			TCGA-AA-3549-F37507	A318169E-5927-47ED-B574-0D5F52F854AF	TCGA-AA-3549-R38338	B72A855F-225F-4537-A74F-8485ABDBA0D0	NO					31	3			0				1126	1126	BB616B38-E44A-46BB-93EC-D30975C80103	Scheduled Follow-up Submission	Complete Remission/Response	Colon Adenocarcinoma	YES	No	YES	NO			NO		NO	31	NO	Radiographic Progressive Disease		3
TCGA-D5-6530-01A	I	TUMOR FREE				53			116.75.0	Nationwide Children's Hospital			TCGA-D5-6530-F28927	810c037c-fbfe-4fd0-9bda-09511085edda			NO		40	NO		31	2			0						130D265A-6FDA-4975-A3C6-24D87DF527DB	Scheduled Follow-up Submission		Colon Adenocarcinoma		No	YES	NO						15	NO			3
TCGA-D5-6898-01A	I	TUMOR FREE				51	Sigmoid Colon		157.69.0	Nationwide Children's Hospital			TCGA-D5-6898-F29704	1d4ecc0c-2e03-4d83-8d35-9eed43623f72			NO		23	NO		31	28			0						95CBC000-4C2B-4D7E-81ED-EAE334434619	Scheduled Follow-up Submission		Colon Adenocarcinoma	NO	No	YES	NO			NO			8	NO		NO	3
TCGA-AA-3975-01A	I	TUMOR FREE				80	Sigmoid Colon		41.76.0	Nationwide Children's Hospital			TCGA-AA-3975-F37945	FA8E3DF4-1413-4B2E-8C89-09093D15E907			NO					31	6			0						63A02354-9709-439E-96F6-85D66ABC7256	Scheduled Follow-up Submission	Complete Remission/Response	Colon Adenocarcinoma	NO	No	YES	NO			NO		NO	14	NO			3
TCGA-F4-6806-01A	I	TUMOR FREE	Bevacizumab	YES	NO	59	Sigmoid Colon		138.76.0	Nationwide Children's Hospital	TCGA-F4-6806-D65813	3BAE1404-D8D7-407F-B349-E6868293CD6B	TCGA-F4-6806-F35082	7167D161-1831-4A9E-81D8-75818C0CF5F9			NO			NO		31	27		1161	0			1132			86FFBB7D-5CC7-4697-ADDD-FB23BECF2734	Scheduled Follow-up Submission	Complete Remission/Response	Colon Adenocarcinoma	NO	No	YES	NO			NO		NO	5	NO		NO	3
TCGA-AD-A5EK-01A	I	TUMOR FREE				51	Ascending Colon		300.54.0	Nationwide Children's Hospital			TCGA-AD-A5EK-F66010	807FD883-0A18-4540-A30F-14BC7E8A1839			NO		15	YES		31	1			0						FC64D879-1BE7-4CD9-B715-4BD2AE034C5A	Scheduled Follow-up Submission	Complete Remission/Response	Colon Adenocarcinoma	YES	No	YES	NO			YES	MSH6-Expressed	NO	11			NO	3
TCGA-CM-4744-01A	I	TUMOR FREE				69	Cecum		76.76.0	Nationwide Children's Hospital			TCGA-CM-4744-F6608	58eddeb6-3065-4010-9323-05fc35f4e2f2			NO			YES		31	24			0						4905AF7C-AE63-47BE-84F9-12898344130B			Colon Adenocarcinoma	YES	No	YES	NO			NO			28	YES			3
TCGA-AA-3667-01A	I	TUMOR FREE				36	Sigmoid Colon		36.81.0	Nationwide Children's Hospital			TCGA-AA-3667-F37522	502C0404-DDE0-459C-AD14-9529830F55C3			NO					31	3			0						D803ED46-F9E7-41B6-9DAA-76A4142B9231	Scheduled Follow-up Submission	Complete Remission/Response	Colon Adenocarcinoma	NO	No	YES	NO			NO		NO	22	NO			3
TCGA-CM-6163-01A	I	TUMOR FREE				74	Sigmoid Colon		89.75.0	Nationwide Children's Hospital			TCGA-CM-6163-F21455	171e5a53-3c04-4ea6-9c9a-10ee6867b0f8			NO			YES		31	13			0						8F2CE6D2-F7A1-424E-81BB-80AD58455384	Scheduled Follow-up Submission		Colon Adenocarcinoma	NO	No	YES	NO			NO			23	NO			3
TCGA-A6-6138-01A	I	TUMOR FREE				61	Cecum		123.72.0	Nationwide Children's Hospital			TCGA-A6-6138-F17937	ffbc6fdc-d573-42b5-bd3f-bf948012482b			NO			YES		31	28			0						88C8ADB1-F3B1-4212-AC1B-1F46D574B8D8			Colon Adenocarcinoma	NO	No	YES	NO						24	NO			3
TCGA-AA-A00D-01A	I	TUMOR FREE				70	Ascending Colon		30.78.0	Nationwide Children's Hospital			TCGA-AA-A00D-F37925	9ACDD043-F212-4F96-AEF3-F58040EDEE2B			NO					31	6			0						52BC3F7C-2B5A-4E97-860A-092EEE9E3946	Scheduled Follow-up Submission	Complete Remission/Response	Colon Adenocarcinoma	YES	No	YES	NO			NO		NO	28	NO			3
TCGA-AA-3495-01A	I	TUMOR FREE				79	Hepatic Flexure		76.76.0	Nationwide Children's Hospital			TCGA-AA-3495-F37274	3F0F1A83-DE10-469B-BEBE-E923D79110CE			NO					31	1			0						C0C53BA4-FD96-4D8F-8F4D-476106F54329	Scheduled Follow-up Submission	Complete Remission/Response	Colon Adenocarcinoma	YES	No	YES	NO			NO		NO	18				3
TCGA-AA-3495-11A	I	TUMOR FREE				79	Hepatic Flexure		76.76.0	Nationwide Children's Hospital			TCGA-AA-3495-F37274	3F0F1A83-DE10-469B-BEBE-E923D79110CE			NO					31	1			0						C0C53BA4-FD96-4D8F-8F4D-476106F54329	Scheduled Follow-up Submission	Complete Remission/Response	Colon Adenocarcinoma	YES	No	YES	NO			NO		NO	18				3
TCGA-AA-A00W-01A	I	TUMOR FREE				80	Sigmoid Colon		30.78.0	Nationwide Children's Hospital			TCGA-AA-A00W-F37313	6C202792-4958-4348-856D-ED281CC43A63			NO					31	1			0						82A50919-3E42-4DE1-B895-6770DEC96C7C	Scheduled Follow-up Submission	Partial Remission/Response	Colon Adenocarcinoma	YES	No	YES	NO			NO		NO	17	NO			3
TCGA-QG-A5Z2-01A	I	TUMOR FREE				61	Cecum		300.54.0	Nationwide Children's Hospital			TCGA-QG-A5Z2-F58666	374D3867-2F01-4A24-9A99-5E4E95FDE2A6			NO			YES		31	18			0						3060B445-31E4-442C-B717-21390FDBDDE4	Scheduled Follow-up Submission	Complete Remission/Response	Colon Adenocarcinoma	NO	No	YES	NO			NO		NO	23	NO			3
TCGA-AA-3854-01A	I	TUMOR FREE				71	Sigmoid Colon		36.81.0	Nationwide Children's Hospital			TCGA-AA-3854-F38001	EB5A947D-2DD0-45E4-8D03-02B97240DA5C			NO					31	8			0						B1F69DE1-A88E-4891-AC09-FF9C1ABEA988	Scheduled Follow-up Submission	Complete Remission/Response	Colon Mucinous Adenocarcinoma	YES	No	YES	NO			NO		NO	12	YES			3
TCGA-AZ-4313-01A	I	TUMOR FREE				51	Descending Colon		76.76.0	Nationwide Children's Hospital			TCGA-AZ-4313-F19853	645fd1e4-91f1-4aac-816c-6846831bd5ce					12			31	29			0						A5612EFB-5910-4746-8CF3-5ED848C1980D			Colon Adenocarcinoma		No	YES							13	YES			3
TCGA-CM-6161-01A	I	TUMOR FREE				36	Sigmoid Colon		89.75.0	Nationwide Children's Hospital			TCGA-CM-6161-F13924	1eb08eb8-f4a0-40d8-94e8-a98dea862c25			NO			YES		31	19			0						13CDEBDD-D22D-47AB-8125-9788F786F9D8	Scheduled Follow-up Submission		Colon Adenocarcinoma	NO	No	YES	NO			YES	MSH6-Not Expressed		31	NO		NO	3
TCGA-AA-3530-01A	I	TUMOR FREE				80	Cecum		41.76.0	Nationwide Children's Hospital			TCGA-AA-3530-F37312	60CACA5D-BC3E-4B00-977D-744A56DB765E			NO					31	1			0						81B0D73B-8820-4B07-A10C-131AF1D9940E	Scheduled Follow-up Submission	Complete Remission/Response	Colon Adenocarcinoma	YES	No	YES	NO			NO		NO	24	NO			3
TCGA-AA-3530-11A	I	TUMOR FREE				80	Cecum		41.76.0	Nationwide Children's Hospital			TCGA-AA-3530-F37312	60CACA5D-BC3E-4B00-977D-744A56DB765E			NO					31	1			0						81B0D73B-8820-4B07-A10C-131AF1D9940E	Scheduled Follow-up Submission	Complete Remission/Response	Colon Adenocarcinoma	YES	No	YES	NO			NO		NO	24	NO			3
TCGA-D5-6923-01A	I	TUMOR FREE				57	Sigmoid Colon		157.69.0	Nationwide Children's Hospital			TCGA-D5-6923-F29707	06ff532c-3574-460a-bab3-b2b370dece40			NO		10	NO		31	26			0						18C43ADF-40C5-4F4A-AF61-DF8D314B4137	Scheduled Follow-up Submission		Colon Adenocarcinoma	NO	No	YES	NO			NO			11	NO		NO	3
TCGA-CM-6676-01A	I	TUMOR FREE				82	Sigmoid Colon		138.76.0	Nationwide Children's Hospital			TCGA-CM-6676-F15608	be3a979e-245a-4e31-9c10-33b9d6044520			NO			NO		31	26			0						656274DC-D3A5-4221-8716-2C143A3B2267	Scheduled Follow-up Submission		Colon Adenocarcinoma	NO	No	YES	NO			NO			17	YES			3
TCGA-A6-2684-01A	I	TUMOR FREE		YES	YES	75	Cecum		76.76.0	Nationwide Children's Hospital			TCGA-A6-2684-F6663	a2305654-87da-4065-ba07-a491bdefd6d9			NO			NO		31	24			0		990	976			2C839CC4-971B-4415-A431-DE753A0F2F44			Colon Adenocarcinoma	YES	No	YES	NO						33	NO			3
TCGA-A6-2684-01C	I	TUMOR FREE		YES	YES	75	Cecum		76.76.0	Nationwide Children's Hospital			TCGA-A6-2684-F6663	a2305654-87da-4065-ba07-a491bdefd6d9			NO			NO		31	24			0		990	976			2C839CC4-971B-4415-A431-DE753A0F2F44			Colon Adenocarcinoma	YES	No	YES	NO						33	NO			3
TCGA-A6-2684-11A	I	TUMOR FREE		YES	YES	75	Cecum		76.76.0	Nationwide Children's Hospital			TCGA-A6-2684-F6663	a2305654-87da-4065-ba07-a491bdefd6d9			NO			NO		31	24			0		990	976			2C839CC4-971B-4415-A431-DE753A0F2F44			Colon Adenocarcinoma	YES	No	YES	NO						33	NO			3
TCGA-AA-A01V-01A	I	WITH TUMOR				59	Cecum		66.79.0	Nationwide Children's Hospital							NO					31	15			0						FB792BB3-23A7-4751-8F8E-BB8A63EC332C			Colon Adenocarcinoma	NO	No	YES	NO			NO			15				3
TCGA-AA-A01V-11A	I	WITH TUMOR				59	Cecum		66.79.0	Nationwide Children's Hospital							NO					31	15			0						FB792BB3-23A7-4751-8F8E-BB8A63EC332C			Colon Adenocarcinoma	NO	No	YES	NO			NO			15				3
TCGA-F4-6856-01A	I	TUMOR FREE	5-Fluorouracil			45	Cecum		157.69.0	Nationwide Children's Hospital	TCGA-F4-6856-D63488	62D6AB27-A225-4519-9D76-92ACDD34CADF	TCGA-F4-6856-F36394	A8563485-6578-4A8D-A92E-48CACE79CD08			NO					31	30	41	11	0						FD4BF25A-1AB3-45A2-BB5D-7F6B1B4D9DF7	Scheduled Follow-up Submission	Complete Remission/Response	Colon Mucinous Adenocarcinoma		No	YES	NO					NO	21	NO	Complete Response		3
TCGA-AA-3544-01A	I	TUMOR FREE				68	Sigmoid Colon		28.83.0	Nationwide Children's Hospital			TCGA-AA-3544-F37505	8575946B-7CD5-4A0B-A749-83C08F057172			NO					31	3			0						7DC808C5-FC35-408A-B9D3-C6D7E63716CF	Scheduled Follow-up Submission	Complete Remission/Response	Colon Adenocarcinoma	NO	No	YES	NO			NO		NO	21	NO			3
TCGA-AA-A02Y-01A	I	TUMOR FREE				73	Cecum		66.79.0	Nationwide Children's Hospital			TCGA-AA-A02Y-F37278	3AF503B2-8405-4BFD-A28D-3CE34F771865			NO					31	1			0						77600387-AB14-42F3-A048-918AAC6A7206	Scheduled Follow-up Submission	Complete Remission/Response	Colon Adenocarcinoma	NO	No	YES	NO			NO		NO	18	YES			3
TCGA-AA-3553-01A	I	TUMOR FREE				61	Sigmoid Colon		28.83.0	Nationwide Children's Hospital			TCGA-AA-3553-F37509	29DBF706-091A-4486-8574-F8A7D2ACCAF1			NO					31	3			0						7FAB5DC2-A019-47A4-961A-32D1F2D498E3	Scheduled Follow-up Submission	Complete Remission/Response	Colon Adenocarcinoma	YES	No	YES	NO			NO		NO	21	NO			3
TCGA-AZ-6599-01A	I	TUMOR FREE				72	Cecum		123.72.0	Nationwide Children's Hospital			TCGA-AZ-6599-F34146	EA99C322-2FBC-4A46-B456-B22E30205E6F								31	31			0						A5FE06A0-F02A-44E6-8417-46970AA30838	Scheduled Follow-up Submission	Complete Remission/Response	Colon Adenocarcinoma		No	YES						NO	25	NO			3
TCGA-AZ-6599-11A	I	TUMOR FREE				72	Cecum		123.72.0	Nationwide Children's Hospital			TCGA-AZ-6599-F34146	EA99C322-2FBC-4A46-B456-B22E30205E6F								31	31			0						A5FE06A0-F02A-44E6-8417-46970AA30838	Scheduled Follow-up Submission	Complete Remission/Response	Colon Adenocarcinoma		No	YES						NO	25	NO			3
TCGA-AA-3526-01A	I	TUMOR FREE				57	Sigmoid Colon		28.83.0	Nationwide Children's Hospital			TCGA-AA-3526-F37308	A1C51A07-126C-44B3-AD37-202A4711211F			NO					31	1			0						C73E4D5E-41C4-4CA2-876D-084CCA716652	Scheduled Follow-up Submission	Complete Remission/Response	Colon Adenocarcinoma	YES	No	YES	NO			NO		NO	17	NO			3
TCGA-AA-3526-11A	I	TUMOR FREE				57	Sigmoid Colon		28.83.0	Nationwide Children's Hospital			TCGA-AA-3526-F37308	A1C51A07-126C-44B3-AD37-202A4711211F			NO					31	1			0						C73E4D5E-41C4-4CA2-876D-084CCA716652	Scheduled Follow-up Submission	Complete Remission/Response	Colon Adenocarcinoma	YES	No	YES	NO			NO		NO	17	NO			3
TCGA-A6-5659-01A	I	TUMOR FREE				82	Cecum		89.75.0	Nationwide Children's Hospital			TCGA-A6-5659-F12312	bf113369-ec1e-411d-bc5c-ade4f54e1811			NO			YES		31	26			0						9BC6DAC0-1076-4A8C-86CC-894CF67F5A25			Colon Adenocarcinoma	NO	No	YES	NO						26	NO			3
TCGA-A6-5659-01B	I	TUMOR FREE				82	Cecum		89.75.0	Nationwide Children's Hospital			TCGA-A6-5659-F12312	bf113369-ec1e-411d-bc5c-ade4f54e1811			NO			YES		31	26			0						9BC6DAC0-1076-4A8C-86CC-894CF67F5A25			Colon Adenocarcinoma	NO	No	YES	NO						26	NO			3
TCGA-A6-5659-11A	I	TUMOR FREE				82	Cecum		89.75.0	Nationwide Children's Hospital			TCGA-A6-5659-F12312	bf113369-ec1e-411d-bc5c-ade4f54e1811			NO			YES		31	26			0						9BC6DAC0-1076-4A8C-86CC-894CF67F5A25			Colon Adenocarcinoma	NO	No	YES	NO						26	NO			3
TCGA-AY-A54L-01A	I	WITH TUMOR		YES	NO	74	Transverse Colon		300.54.0	Nationwide Children's Hospital			TCGA-AY-A54L-F55757	147E0DA1-63D4-426F-A6F1-871537C1A230						NO		31	14			0			396			A0A400E5-3F27-4764-B122-ED91072ADB67	Scheduled Follow-up Submission	Partial Remission/Response	Colon Adenocarcinoma	NO	No	YES				YES	MSH6-Expressed	NO	24	NO		NO	3
TCGA-QL-A97D-01A	I	TUMOR FREE				84	Cecum		422.36.0	Nationwide Children's Hospital			TCGA-QL-A97D-F66328	571D720E-E5C4-4E8F-BA2D-4E9120DE296F								31	29			0						5B8388FF-ED60-4DC4-B2AF-FE3888507727		Complete Remission/Response	Colon Adenocarcinoma		No	YES						NO	13				3
TCGA-AA-3850-01A	I	WITH TUMOR				74	Transverse Colon		41.76.0	Nationwide Children's Hospital							NO					31	18			0						A99698BA-7EB8-488A-9096-63A24B55DAE1			Colon Adenocarcinoma	YES	No	YES	NO			NO			15	YES			3
TCGA-G4-6323-01A	IA	TUMOR FREE				50	Cecum		116.75.0	Nationwide Children's Hospital			TCGA-G4-6323-F21889	d0240b51-d0a9-464c-896a-930684fdd57a			NO			NO		31	30			0						D67B356B-BB96-4B12-A3D9-98AD87E514F0	Scheduled Follow-up Submission		Colon Adenocarcinoma	NO	No	YES	NO			NO			24	NO			3
TCGA-AA-3496-01A	II	WITH TUMOR				83	Ascending Colon		138.76.0	Nationwide Children's Hospital							NO					31	18			0						E9C246F0-BFEF-497F-BB3F-E3D27B8B3451			Colon Adenocarcinoma	NO	No	YES	NO			NO			23				3
TCGA-AA-3496-11A	II	WITH TUMOR				83	Ascending Colon		138.76.0	Nationwide Children's Hospital							NO					31	18			0						E9C246F0-BFEF-497F-BB3F-E3D27B8B3451			Colon Adenocarcinoma	NO	No	YES	NO			NO			23				3
TCGA-AA-3663-01A	II	TUMOR FREE				42	Cecum		116.75.0	Nationwide Children's Hospital			TCGA-AA-3663-F37520	F1363562-F9D2-4A2A-90C1-F05E28DC1D47			NO					31	3			0						634C61EA-DACA-408D-85FB-CE9D6A02039E	Scheduled Follow-up Submission	Complete Remission/Response	Colon Adenocarcinoma	NO	No	YES	NO			NO		NO	40	NO			3
TCGA-AA-3663-11A	II	TUMOR FREE				42	Cecum		116.75.0	Nationwide Children's Hospital			TCGA-AA-3663-F37520	F1363562-F9D2-4A2A-90C1-F05E28DC1D47			NO					31	3			0						634C61EA-DACA-408D-85FB-CE9D6A02039E	Scheduled Follow-up Submission	Complete Remission/Response	Colon Adenocarcinoma	NO	No	YES	NO			NO		NO	40	NO			3
TCGA-AA-A01Q-01A	II	WITH TUMOR				48	Ascending Colon		30.78.0	Nationwide Children's Hospital							NO					31	15			0						92D11863-943B-42B4-87EA-651ABCC99262			Colon Adenocarcinoma	NO	No	YES	NO			NO			16	YES			3
TCGA-AA-A01Z-01A	II	WITH TUMOR				68	Ascending Colon		66.79.0	Nationwide Children's Hospital			TCGA-AA-A01Z-F37290	B46558D6-D06C-417E-AC84-0B7110CA1C36			NO					31	1			0			1126			A419B858-1E4D-4A86-85D3-8B5F26F5320B	Scheduled Follow-up Submission	Progressive Disease	Colon Adenocarcinoma	YES	No	YES	NO			NO		NO	12	YES			3
TCGA-AA-A01Z-11A	II	WITH TUMOR				68	Ascending Colon		66.79.0	Nationwide Children's Hospital			TCGA-AA-A01Z-F37290	B46558D6-D06C-417E-AC84-0B7110CA1C36			NO					31	1			0			1126			A419B858-1E4D-4A86-85D3-8B5F26F5320B	Scheduled Follow-up Submission	Progressive Disease	Colon Adenocarcinoma	YES	No	YES	NO			NO		NO	12	YES			3
TCGA-A6-2680-01A	II	TUMOR FREE				72	Hepatic Flexure		76.76.0	Nationwide Children's Hospital			TCGA-A6-2680-F6361	6dfe3224-f6e0-4833-bc4f-fe533978e474			NO			NO		31	19			0						5C183553-DD81-4F9F-87FD-92483827355A			Colon Adenocarcinoma		No	YES	NO						34	NO			3
TCGA-A6-2680-11A	II	TUMOR FREE				72	Hepatic Flexure		76.76.0	Nationwide Children's Hospital			TCGA-A6-2680-F6361	6dfe3224-f6e0-4833-bc4f-fe533978e474			NO			NO		31	19			0						5C183553-DD81-4F9F-87FD-92483827355A			Colon Adenocarcinoma		No	YES	NO						34	NO			3
TCGA-AA-3673-01A	II	TUMOR FREE				53	Transverse Colon		36.81.0	Nationwide Children's Hospital			TCGA-AA-3673-F37524	B4F44533-0295-4464-A514-C8DDBCC17BFA			NO					31	3			0						59ACE0E1-CC35-4CD4-B4D0-E602739CF0C7	Scheduled Follow-up Submission	Complete Remission/Response	Colon Adenocarcinoma	NO	No	YES	NO			NO		NO	41	NO			3
TCGA-AA-3510-01A	II	TUMOR FREE				70	Transverse Colon		76.76.0	Nationwide Children's Hospital			TCGA-AA-3510-F37281	2CD258E2-1FA2-4226-8A41-8B85515B3DC7			NO					31	1			0						C20CE636-CF62-429D-BDEF-22BA87EFFBA2	Scheduled Follow-up Submission	Complete Remission/Response	Colon Adenocarcinoma	YES	No	YES	NO			NO		NO	44	NO			3
TCGA-AA-3510-11A	II	TUMOR FREE				70	Transverse Colon		76.76.0	Nationwide Children's Hospital			TCGA-AA-3510-F37281	2CD258E2-1FA2-4226-8A41-8B85515B3DC7			NO					31	1			0						C20CE636-CF62-429D-BDEF-22BA87EFFBA2	Scheduled Follow-up Submission	Complete Remission/Response	Colon Adenocarcinoma	YES	No	YES	NO			NO		NO	44	NO			3
TCGA-AA-A02O-01A	II	WITH TUMOR				82	Transverse Colon		66.79.0	Nationwide Children's Hospital							NO					31	15			0						81B83A2D-7088-467C-9B7F-E97A449CB2F4			Colon Adenocarcinoma	NO	No	YES	NO			NO			18	YES			3
TCGA-AA-A02O-11A	II	WITH TUMOR				82	Transverse Colon		66.79.0	Nationwide Children's Hospital							NO					31	15			0						81B83A2D-7088-467C-9B7F-E97A449CB2F4			Colon Adenocarcinoma	NO	No	YES	NO			NO			18	YES			3
TCGA-AZ-5403-01A	II	WITH TUMOR		YES	NO	43	Sigmoid Colon		89.75.0	Nationwide Children's Hospital			TCGA-AZ-5403-F32209	c08f9325-5b69-41d4-9706-4256f974f1e5					65			31	18			0			304			3D866FEA-1078-4797-AC02-C0AF679B5DF9	Scheduled Follow-up Submission		Colon Adenocarcinoma		No	YES							12	NO			3
TCGA-AA-A022-01A	II	WITH TUMOR				88	Cecum		66.79.0	Nationwide Children's Hospital							NO					31	15			0						D0EE7EAB-E35A-4164-B92F-8ED4B238DEE3			Colon Adenocarcinoma	NO	No	YES	NO			NO			18	YES			3
TCGA-AA-A022-11A	II	WITH TUMOR				88	Cecum		66.79.0	Nationwide Children's Hospital							NO					31	15			0						D0EE7EAB-E35A-4164-B92F-8ED4B238DEE3			Colon Adenocarcinoma	NO	No	YES	NO			NO			18	YES			3
TCGA-AA-3675-01A	II	TUMOR FREE				84	Hepatic Flexure		36.81.0	Nationwide Children's Hospital			TCGA-AA-3675-F37525	E7A3BDC3-0A78-4B76-BFB8-8D232FDA6861			NO					31	3			0						0BAE2934-019C-432E-9736-5130F8776D3A	Scheduled Follow-up Submission	Complete Remission/Response	Colon Adenocarcinoma	YES	No	YES	NO			NO		NO	24	NO			3
TCGA-AA-A024-01A	II	TUMOR FREE				81	Descending Colon		33.77.0	Nationwide Children's Hospital			TCGA-AA-A024-F37288	A68DA852-7F42-4C35-8871-76D24DEC29D0			NO					31	1			0						8150F4C6-085F-422A-9108-9D41751DA3D7	Scheduled Follow-up Submission	Complete Remission/Response	Colon Mucinous Adenocarcinoma	NO	No	YES	NO			NO		NO	14				3
TCGA-AA-3685-01A	II	TUMOR FREE				69	Sigmoid Colon		36.81.0	Nationwide Children's Hospital			TCGA-AA-3685-F38092	556272C5-235F-451D-B5C3-DAEFE899DBF7			NO					31	10			0						8AD56152-4626-4FC6-8DAC-CCBE15C8B162	Scheduled Follow-up Submission	Complete Remission/Response	Colon Adenocarcinoma	YES	No	YES	NO			NO		NO	24	YES			3
TCGA-AZ-6601-01A	II	WITH TUMOR		NO	NO	68	Sigmoid Colon		123.72.0	Nationwide Children's Hospital			TCGA-AZ-6601-F34152	A281F12A-3018-4200-8C91-6824D8128D05								31	31			0		2270	2270			D4F626C6-1A25-49EE-B437-CC53A9C1DA8F	Scheduled Follow-up Submission	Progressive Disease	Colon Adenocarcinoma		No	YES						NO	11	YES			3
TCGA-AZ-6601-11A	II	WITH TUMOR		NO	NO	68	Sigmoid Colon		123.72.0	Nationwide Children's Hospital			TCGA-AZ-6601-F34152	A281F12A-3018-4200-8C91-6824D8128D05								31	31			0		2270	2270			D4F626C6-1A25-49EE-B437-CC53A9C1DA8F	Scheduled Follow-up Submission	Progressive Disease	Colon Adenocarcinoma		No	YES						NO	11	YES			3
TCGA-AA-3509-01A	II	TUMOR FREE				54	Sigmoid Colon		76.76.0	Nationwide Children's Hospital			TCGA-AA-3509-F37280	F82867D0-C02A-4BD0-9EDF-21A2F99B3F5D			NO					31	1			0						77EB8616-A610-4E44-AE62-0614AE95DF29	Scheduled Follow-up Submission	Complete Remission/Response	Colon Adenocarcinoma	NO	No	YES	NO			NO		NO	27	NO			3
TCGA-AA-3509-11A	II	TUMOR FREE				54	Sigmoid Colon		76.76.0	Nationwide Children's Hospital			TCGA-AA-3509-F37280	F82867D0-C02A-4BD0-9EDF-21A2F99B3F5D			NO					31	1			0						77EB8616-A610-4E44-AE62-0614AE95DF29	Scheduled Follow-up Submission	Complete Remission/Response	Colon Adenocarcinoma	NO	No	YES	NO			NO		NO	27	NO			3
TCGA-AA-3521-01A	II	WITH TUMOR				87	Sigmoid Colon		28.83.0	Nationwide Children's Hospital							NO					31	18			0						D8798E38-D73B-4B95-B4CD-B6F011F5151A			Colon Adenocarcinoma	YES	No	YES	NO			NO			22	NO			3
TCGA-AA-3521-11A	II	WITH TUMOR				87	Sigmoid Colon		28.83.0	Nationwide Children's Hospital							NO					31	18			0						D8798E38-D73B-4B95-B4CD-B6F011F5151A			Colon Adenocarcinoma	YES	No	YES	NO			NO			22	NO			3
TCGA-AA-3524-01A	II	TUMOR FREE				85	Sigmoid Colon		28.83.0	Nationwide Children's Hospital			TCGA-AA-3524-F37304	5B501504-C513-4987-909E-E7449DB244C4			NO					31	1			0						F5BD780F-CB38-4612-ADC5-F5575408D02C	Scheduled Follow-up Submission	Complete Remission/Response	Colon Adenocarcinoma	YES	No	YES	NO			NO		NO	28	NO			3
TCGA-AA-3524-11A	II	TUMOR FREE				85	Sigmoid Colon		28.83.0	Nationwide Children's Hospital			TCGA-AA-3524-F37304	5B501504-C513-4987-909E-E7449DB244C4			NO					31	1			0						F5BD780F-CB38-4612-ADC5-F5575408D02C	Scheduled Follow-up Submission	Complete Remission/Response	Colon Adenocarcinoma	YES	No	YES	NO			NO		NO	28	NO			3
TCGA-G4-6295-01A	II	TUMOR FREE				70	Cecum		116.75.0	Nationwide Children's Hospital			TCGA-G4-6295-F21796	98402fef-6ffb-4a00-93a5-76e4ed148257			NO			YES		31	19			0						5E461A70-1D8D-4A70-AB16-E46F0C4C2055	Scheduled Follow-up Submission		Colon Adenocarcinoma	NO	No	YES	NO			NO			23	NO		NO	3
TCGA-G4-6295-11A	II	TUMOR FREE				70	Cecum		116.75.0	Nationwide Children's Hospital			TCGA-G4-6295-F21796	98402fef-6ffb-4a00-93a5-76e4ed148257			NO			YES		31	19			0						5E461A70-1D8D-4A70-AB16-E46F0C4C2055	Scheduled Follow-up Submission		Colon Adenocarcinoma	NO	No	YES	NO			NO			23	NO		NO	3
TCGA-AA-A029-01A	II	TUMOR FREE				67	Cecum		33.77.0	Nationwide Children's Hospital			TCGA-AA-A029-F37286	F6105D3D-79F1-41B3-B0BB-F3B4365BCD2B			NO					31	1			0						FF29DF60-27BC-4716-A444-CB88044B8F69	Scheduled Follow-up Submission	Complete Remission/Response	Colon Adenocarcinoma	YES	No	YES	NO			NO		NO	27				3
TCGA-AA-3492-01A	II	TUMOR FREE				90	Ascending Colon		76.76.0	Nationwide Children's Hospital			TCGA-AA-3492-F37295	B2E5C2D6-8729-4BDB-951B-57A6B35C799D			NO					31	1			0						AA5FCE03-1484-4EE3-AAA1-65CE2842BC15	Scheduled Follow-up Submission		Colon Adenocarcinoma	NO	No	YES	NO			NO		NO	21	NO			3
TCGA-AA-3492-11A	II	TUMOR FREE				90	Ascending Colon		76.76.0	Nationwide Children's Hospital			TCGA-AA-3492-F37295	B2E5C2D6-8729-4BDB-951B-57A6B35C799D			NO					31	1			0						AA5FCE03-1484-4EE3-AAA1-65CE2842BC15	Scheduled Follow-up Submission		Colon Adenocarcinoma	NO	No	YES	NO			NO		NO	21	NO			3
TCGA-AA-3660-01A	II	TUMOR FREE				51	Sigmoid Colon		116.75.0	Nationwide Children's Hospital			TCGA-AA-3660-F37518	C344AAB6-3523-4FF6-8FC8-93DDCB53C432			NO					31	3			0						D531E95B-4823-475B-9811-326ED2334CA1	Scheduled Follow-up Submission	Complete Remission/Response	Colon Adenocarcinoma	NO	No	YES	NO			NO		NO	33	NO			3
TCGA-AA-3660-11A	II	TUMOR FREE				51	Sigmoid Colon		116.75.0	Nationwide Children's Hospital			TCGA-AA-3660-F37518	C344AAB6-3523-4FF6-8FC8-93DDCB53C432			NO					31	3			0						D531E95B-4823-475B-9811-326ED2334CA1	Scheduled Follow-up Submission	Complete Remission/Response	Colon Adenocarcinoma	NO	No	YES	NO			NO		NO	33	NO			3
TCGA-AZ-6598-01A	II	TUMOR FREE				77			123.72.0	Nationwide Children's Hospital			TCGA-AZ-6598-F34145	F3C4F561-2E93-4C4A-9ED1-26FA330668D6								31	31			0						D08FE291-6530-4748-AB91-90F67DAE3B20	Scheduled Follow-up Submission	Complete Remission/Response	Colon Adenocarcinoma		No	YES						NO	24	NO			3
TCGA-AZ-6598-11A	II	TUMOR FREE				77			123.72.0	Nationwide Children's Hospital			TCGA-AZ-6598-F34145	F3C4F561-2E93-4C4A-9ED1-26FA330668D6								31	31			0						D08FE291-6530-4748-AB91-90F67DAE3B20	Scheduled Follow-up Submission	Complete Remission/Response	Colon Adenocarcinoma		No	YES						NO	24	NO			3
TCGA-AA-3511-01A	II	TUMOR FREE				64	Sigmoid Colon		138.76.0	Nationwide Children's Hospital			TCGA-AA-3511-F37282	0455CE0A-2E50-467D-A71B-B5B65FD7ED51			NO					31	1			0			59			792465D2-2D48-471F-A642-A04F619325E1	Scheduled Follow-up Submission	Complete Remission/Response	Colon Adenocarcinoma	NO	No	YES	NO			NO		NO	36	YES			3
TCGA-AA-3511-11A	II	TUMOR FREE				64	Sigmoid Colon		138.76.0	Nationwide Children's Hospital			TCGA-AA-3511-F37282	0455CE0A-2E50-467D-A71B-B5B65FD7ED51			NO					31	1			0			59			792465D2-2D48-471F-A642-A04F619325E1	Scheduled Follow-up Submission	Complete Remission/Response	Colon Adenocarcinoma	NO	No	YES	NO			NO		NO	36	YES			3
TCGA-AA-3655-01A	II	TUMOR FREE				68	Sigmoid Colon		116.75.0	Nationwide Children's Hospital			TCGA-AA-3655-F37517	D0D562BA-4412-4082-ACE4-97CCEC788DE3			NO					31	3			0						FD3AA73D-D08E-469C-9A1C-B6B2A534404A	Scheduled Follow-up Submission	Complete Remission/Response	Colon Adenocarcinoma	YES	No	YES	NO			NO		NO	22	NO			3
TCGA-AA-3655-11A	II	TUMOR FREE				68	Sigmoid Colon		116.75.0	Nationwide Children's Hospital			TCGA-AA-3655-F37517	D0D562BA-4412-4082-ACE4-97CCEC788DE3			NO					31	3			0						FD3AA73D-D08E-469C-9A1C-B6B2A534404A	Scheduled Follow-up Submission	Complete Remission/Response	Colon Adenocarcinoma	YES	No	YES	NO			NO		NO	22	NO			3
TCGA-AA-3864-01A	II	TUMOR FREE				71	Cecum		41.76.0	Nationwide Children's Hospital			TCGA-AA-3864-F37994	3098EF39-C768-4CA8-8638-D0772354CF6D			NO					31	8			0						5B8372ED-88EB-4485-B101-08082220B0F7	Scheduled Follow-up Submission	Complete Remission/Response	Colon Adenocarcinoma	NO	No	YES	NO			NO		NO	21	NO			3
TCGA-F4-6805-01A	IIA	TUMOR FREE	Xeloda			58	Descending Colon		138.76.0	Nationwide Children's Hospital	TCGA-F4-6805-D35065	8EEA3753-54B7-4A29-9F52-588A974F7AA9	TCGA-F4-6805-F35056	74EBEFE4-9028-4BA3-8CDC-30436A9A59CD			NO			NO		31	14	111	29	0						1304B648-F547-4653-83F6-C7AEA6A10F88	Scheduled Follow-up Submission	Complete Remission/Response	Colon Adenocarcinoma	NO	No	YES	NO			NO		NO		NO	Complete Response		3
TCGA-D5-5540-01A	IIA	TUMOR FREE				73	Cecum		89.75.0	Nationwide Children's Hospital			TCGA-D5-5540-F13830	728155f4-e2fa-49bd-a4d1-7c478bb7215f			NO		70	NO		31	4			0						683E04E4-A2BF-4F58-9F02-70A01EF6CA90	Scheduled Follow-up Submission		Colon Adenocarcinoma	NO	No	YES	NO			NO			12	NO			3
TCGA-AA-3814-01A	IIA	WITH TUMOR				85	Ascending Colon		36.81.0	Nationwide Children's Hospital							NO					31	18			0						96A72276-1C98-4D38-9C83-14529D2296E1			Colon Adenocarcinoma	NO	No	YES	NO			NO			23	YES			3
TCGA-AA-3554-01A	IIA	TUMOR FREE				62	Ascending Colon		29.80.0	Nationwide Children's Hospital			TCGA-AA-3554-F37510	70EC0EFB-FA28-40CD-B9AD-8CAC20E2CF16			NO					31	3			0						638A289D-95E2-4C0F-9615-AC7F0F3B86B4	Scheduled Follow-up Submission	Complete Remission/Response	Colon Adenocarcinoma	YES	Yes	YES	NO			NO		NO	39	NO			3
TCGA-D5-6534-01A	IIA	TUMOR FREE				62	Ascending Colon		157.69.0	Nationwide Children's Hospital			TCGA-D5-6534-F58486	9714D280-AEF1-4D26-8D99-3CF1C7FA5DB8			NO			YES		31	11			0						4BDA4F21-8FD4-448B-B954-8C1E545157FA	Scheduled Follow-up Submission	Complete Remission/Response	Colon Mucinous Adenocarcinoma	YES	No	YES	NO					NO	22	NO			3
TCGA-F4-6854-01A	IIA	TUMOR FREE				77	Sigmoid Colon		157.69.0	Nationwide Children's Hospital			TCGA-F4-6854-F35416	D0EEDBBB-5F9B-4DD4-A2E5-8A42EA4E34B3			NO			NO		31	26			0						98882B0B-70A3-40FC-ABE3-E3282C68616E	Scheduled Follow-up Submission	Complete Remission/Response	Colon Adenocarcinoma	NO	No	YES	NO		NO	NO		YES	8	NO			3
TCGA-AA-3818-01A	IIA	WITH TUMOR				78	Hepatic Flexure		36.81.0	Nationwide Children's Hospital							NO					31	18			0						E5EDD898-BED5-4DD2-827B-127759649B55			Colon Adenocarcinoma	NO	No	YES	NO			NO			18	NO			3
TCGA-AA-A00L-01A	IIA	TUMOR FREE				66	Transverse Colon		30.78.0	Nationwide Children's Hospital			TCGA-AA-A00L-F37320	98A32611-7271-4A70-A38A-74BC81F2C611			NO					31	1			0						72938CF4-8B33-433C-B9C1-91A21DC572CE	Scheduled Follow-up Submission	Complete Remission/Response	Colon Adenocarcinoma	YES	No	YES	NO			NO		NO	32	NO			3
TCGA-5M-AATE-01A	IIA	WITH TUMOR		YES	NO	76	Ascending Colon		422.36.0	Nationwide Children's Hospital			TCGA-5M-AATE-F70110	AB186DC8-D4BE-474C-9EEC-3C380DF9C952			NO			NO		31	27			0			810			964FA1E3-1928-4F1A-8506-36EBAFE3848B	Scheduled Follow-up Submission	Partial Remission/Response	Colon Adenocarcinoma	NO	No	YES	YES		YES	NO		NO	15	NO			3
TCGA-A6-3808-01A	IIA	TUMOR FREE				73	Cecum		41.76.0	Nationwide Children's Hospital			TCGA-A6-3808-F2179	0a57e86e-33d6-40cf-b318-94665c630ef9			NO			NO		31	11			0						A9977C7B-3D1E-40AB-9732-F320E03AA7F4			Colon Adenocarcinoma	YES	No	YES	NO			NO			24	NO		NO	3
TCGA-A6-3808-11A	IIA	TUMOR FREE				73	Cecum		41.76.0	Nationwide Children's Hospital			TCGA-A6-3808-F2179	0a57e86e-33d6-40cf-b318-94665c630ef9			NO			NO		31	11			0						A9977C7B-3D1E-40AB-9732-F320E03AA7F4			Colon Adenocarcinoma	YES	No	YES	NO			NO			24	NO		NO	3
TCGA-AA-3950-01A	IIA	TUMOR FREE				79	Ascending Colon		41.76.0	Nationwide Children's Hospital			TCGA-AA-3950-F37980	F6FB6CCD-DAA1-4F96-A6EC-A69815E2AB1D			NO					31	8			0						7F36E879-6489-4C6E-88CC-D560DF5E41E8	Scheduled Follow-up Submission	Complete Remission/Response	Colon Mucinous Adenocarcinoma	NO	No	YES	NO			NO		NO	17	NO			3
TCGA-A6-2686-01A	IIA	TUMOR FREE				81	Cecum		76.76.0	Nationwide Children's Hospital			TCGA-A6-2686-F5721	2018bb65-adee-4393-b81b-62fab11c2bcb			NO			NO		31	19			0						08282899-E15E-4C81-824F-1F6CF4FAC230			Colon Adenocarcinoma	NO	No	YES	NO						33	NO			3
TCGA-A6-2686-11A	IIA	TUMOR FREE				81	Cecum		76.76.0	Nationwide Children's Hospital			TCGA-A6-2686-F5721	2018bb65-adee-4393-b81b-62fab11c2bcb			NO			NO		31	19			0						08282899-E15E-4C81-824F-1F6CF4FAC230			Colon Adenocarcinoma	NO	No	YES	NO						33	NO			3
TCGA-G4-6302-01A	IIA	TUMOR FREE				90	Cecum		116.75.0	Nationwide Children's Hospital			TCGA-G4-6302-F21446	14156fbf-46da-4770-b3c6-6409bba1da9e			NO		1	YES		31	20			0						7F3F6EDE-332B-4A75-9885-E3EA7AAC4543	Scheduled Follow-up Submission		Colon Mucinous Adenocarcinoma	NO	No	YES	NO			NO			15	YES			3
TCGA-G4-6302-11A	IIA	TUMOR FREE				90	Cecum		116.75.0	Nationwide Children's Hospital			TCGA-G4-6302-F21446	14156fbf-46da-4770-b3c6-6409bba1da9e			NO		1	YES		31	20			0						7F3F6EDE-332B-4A75-9885-E3EA7AAC4543	Scheduled Follow-up Submission		Colon Mucinous Adenocarcinoma	NO	No	YES	NO			NO			15	YES			3
TCGA-G4-6586-01A	IIA	TUMOR FREE				73	Ascending Colon		123.72.0	Nationwide Children's Hospital			TCGA-G4-6586-F21888	ca0e57d3-a4db-4194-ab5c-3fd15caa2377			NO			NO		31	31			0						51DC42D1-CEF6-4259-9DE9-8E3AFFB77D8A	Scheduled Follow-up Submission		Colon Adenocarcinoma	NO	No	YES	NO			NO			17	YES			3
TCGA-WS-AB45-01A	IIA	TUMOR FREE				52	Cecum		422.36.0	Nationwide Children's Hospital			TCGA-WS-AB45-F66635	3963FADD-C5DA-4112-8E8B-9D7C80318C3D					0.05	NO		31	21			0						3EE93769-EECB-4BC6-9EF2-E7369C4520EF	Scheduled Follow-up Submission	Complete Remission/Response	Colon Mucinous Adenocarcinoma	YES	No	YES				YES	MSH2-Expressed	NO	13	NO			3
TCGA-CK-5913-01A	IIA	TUMOR FREE				58	Cecum		89.75.0	Nationwide Children's Hospital			TCGA-CK-5913-F39698	DE4032FA-32BB-4738-A068-53A1EFB5A0FC			YES	Normal	2	NO		31	30			0						B5F01994-8BE7-47A2-8E30-1F809BCBC39E	Scheduled Follow-up Submission	Complete Remission/Response	Colon Adenocarcinoma	NO	No	YES	NO			YES	MSH6-Expressed	NO		NO		YES	3
TCGA-AA-3815-01A	IIA	TUMOR FREE				65	Cecum		41.76.0	Nationwide Children's Hospital			TCGA-AA-3815-F38109	04BF5C9A-0596-4403-9951-FAD10EEBDE8D			NO					31	10			0						552F4FCE-D464-4074-B7B1-AED1D9353F7E	Scheduled Follow-up Submission	Complete Remission/Response	Colon Adenocarcinoma	NO	No	YES	NO			NO		NO	20	YES			3
TCGA-CM-6164-01A	IIA	TUMOR FREE				46	Sigmoid Colon		89.75.0	Nationwide Children's Hospital			TCGA-CM-6164-F13931	32e44f95-df79-479b-8377-39d4a3aaabe8			NO			NO		31	19			0						C400851F-1A44-4AB3-9FE2-EFCFBAB548E2	Scheduled Follow-up Submission		Colon Adenocarcinoma	NO	No	YES	NO			YES	MSH6-Not Expressed		14	NO			3
TCGA-CM-5861-01A	IIA	TUMOR FREE		NO	NO	63	Cecum		89.75.0	Nationwide Children's Hospital			TCGA-CM-5861-F13889	64d79a4f-f5e1-4f5d-9335-4fede65e8aa5						NO		31	18			0		335	335			AB9FEF5D-7317-429B-80D4-8BF35D81B495	Scheduled Follow-up Submission		Colon Adenocarcinoma	NO	No	YES	NO			NO			28	NO			3
TCGA-AD-A5EJ-01A	IIA	TUMOR FREE				74	Cecum		300.54.0	Nationwide Children's Hospital									1	YES		31	12			0						075DEA9A-5D45-4A6F-AAD8-05E76658B252			Colon Adenocarcinoma		No	YES							32	NO			3
TCGA-CM-5349-01A	IIA	TUMOR FREE				68	Cecum		116.75.0	Nationwide Children's Hospital			TCGA-CM-5349-F11076	643ee454-daf7-4df4-86b6-53a9e9417a84			NO			NO		31	3			0						CE1C4897-8857-48D1-8BFE-D721A27A139C			Colon Adenocarcinoma	NO	No	YES	NO			YES	MSH6-Not Expressed		21	NO			3
TCGA-D5-6531-01A	IIA	TUMOR FREE				75	Hepatic Flexure		116.75.0	Nationwide Children's Hospital			TCGA-D5-6531-F28622	b98f9c34-3631-493a-81d5-b49fe9ffe73f								31	27			0						1CA9DDF5-D5FA-4D49-9A77-D22D23DE873C	Scheduled Follow-up Submission		Colon Adenocarcinoma	NO	No	YES	NO			NO			4	NO			3
TCGA-F4-6570-01A	IIA	TUMOR FREE				78	Transverse Colon		123.72.0	Nationwide Children's Hospital			TCGA-F4-6570-F29806	2BFF0D84-1719-401B-9A98-83D0477A9CD7			NO					31	29			0						FC7B3D45-7101-4748-8114-0517C1B86192	Scheduled Follow-up Submission		Colon Adenocarcinoma		No	YES	NO						16	NO			3
TCGA-NH-A50T-01A	IIA	TUMOR FREE				68	Splenic Flexure		300.54.0	Nationwide Children's Hospital			TCGA-NH-A50T-F50647	D9756179-A885-4B19-A492-F11FF3522066			NO			NO		31	28			0						4FA3EDD4-B96C-46C8-BA6D-296CD34AADBF	Scheduled Follow-up Submission	Complete Remission/Response	Colon Adenocarcinoma	NO	No	YES	NO					NO	10	NO		NO	3
TCGA-A6-6780-01A	IIA	TUMOR FREE				74			138.76.0	Nationwide Children's Hospital			TCGA-A6-6780-F29585	9586e98f-8c22-4669-b122-303b77295180			NO			NO		31	23			0						F0912F53-7081-4789-A4F8-C26FF460A655			Colon Mucinous Adenocarcinoma	YES	No	YES	NO						18	NO			3
TCGA-A6-6780-01B	IIA	TUMOR FREE				74			138.76.0	Nationwide Children's Hospital			TCGA-A6-6780-F29585	9586e98f-8c22-4669-b122-303b77295180			NO			NO		31	23			0						F0912F53-7081-4789-A4F8-C26FF460A655			Colon Mucinous Adenocarcinoma	YES	No	YES	NO						18	NO			3
TCGA-CM-4743-01A	IIA	TUMOR FREE	Capecitabine			69	Hepatic Flexure		116.75.0	Nationwide Children's Hospital	TCGA-CM-4743-D8949	84924e2f-cab0-49c8-988d-1c3f4b53769a	TCGA-CM-4743-F6606	115cfd38-5ab8-4f5d-abe3-f04bf8655d6a			NO			NO		31	24	235	108	0						849223D9-231F-4E20-83EB-60ED314049F7			Colon Adenocarcinoma	NO	No	YES	NO			NO			27	YES			3
TCGA-AA-3561-01A	IIA	TUMOR FREE				72	Ascending Colon		28.83.0	Nationwide Children's Hospital			TCGA-AA-3561-F37515	CF705B43-4F5B-42BB-8DC6-5B6E7F015D20			NO					31	3			0						DDAC822A-C0F1-4779-A7A1-36F07F8678BB	Scheduled Follow-up Submission	Complete Remission/Response	Colon Adenocarcinoma	YES	No	YES	NO			NO		NO	50	NO			3
TCGA-CM-6674-01A	IIA	TUMOR FREE				39	Hepatic Flexure		138.76.0	Nationwide Children's Hospital			TCGA-CM-6674-F15641	fbb8b7f0-a9ac-4747-b89a-15a5cc8bbf66			NO			NO		31				0						D6B925EF-6BE9-4401-8346-8F24D9B5BEF7	Scheduled Follow-up Submission		Colon Adenocarcinoma	NO	No	YES	NO			YES	MSH6-Not Expressed		43	NO			3
TCGA-D5-6536-01A	IIA	WITH TUMOR	5-FU	NO	NO	73	Sigmoid Colon		116.75.0	Nationwide Children's Hospital	TCGA-D5-6536-D28926	16cf1090-853e-4a5c-8ba5-6eb873d29def	TCGA-D5-6536-F28925	041460eb-afaa-4b47-a417-48b06dddf2f9			NO		11	NO		31	2		539	0		514	493			9E58A4A7-D360-4A3A-9781-715710F26227	Scheduled Follow-up Submission		Colon Adenocarcinoma		No	YES	NO						14	NO			3
TCGA-D5-6920-01A	IIA	TUMOR FREE				77	Sigmoid Colon		157.69.0	Nationwide Children's Hospital			TCGA-D5-6920-F29706	7c51dfe2-d915-4be3-9762-f3ca3dfe4476			NO			NO		31	26			0						9F10E303-A803-4246-91E3-E4DE75F33076	Scheduled Follow-up Submission		Colon Adenocarcinoma	NO	No	YES	NO			NO			5	NO			3
TCGA-AA-A00Z-01A	IIA	TUMOR FREE				70	Sigmoid Colon		30.78.0	Nationwide Children's Hospital			TCGA-AA-A00Z-F37311	2CD8A5D2-EF19-4961-B1BD-CA6728FD960C			NO					31	1			0						C87ECD02-D474-4F1F-948B-5042B9DE52FF	Scheduled Follow-up Submission	Complete Remission/Response	Colon Adenocarcinoma	YES	No	YES	NO			NO		NO	37	YES			3
TCGA-F4-6855-01A	IIA	TUMOR FREE				70	Sigmoid Colon		157.69.0	Nationwide Children's Hospital			TCGA-F4-6855-F39564	210DE0FD-8EA9-40C1-B50C-35FF6A92355D						NO		31	25			0						FF78E5CF-E0C0-4D14-A397-DD6D2DDEF119	Scheduled Follow-up Submission	Complete Remission/Response	Colon Adenocarcinoma		No	YES						NO	12	NO			3
TCGA-G4-6626-01A	IIA	TUMOR FREE				90	Ascending Colon		123.72.0	Nationwide Children's Hospital			TCGA-G4-6626-F21885	4a594724-3caa-46df-8191-ee10cf41514c						NO		31	2			0						DE01768C-761D-4682-AAB0-5E0DB4246EF2	Scheduled Follow-up Submission		Colon Adenocarcinoma	NO	No	YES	NO			NO			16	NO			3
TCGA-AA-3979-01A	IIA	TUMOR FREE				84	Sigmoid Colon		41.76.0	Nationwide Children's Hospital			TCGA-AA-3979-F37940	626714A4-4E90-4BAD-8039-117AC1D46D3C			NO					31	6			0						918A5322-3CBD-4DDB-BD15-5CAE78326956	Scheduled Follow-up Submission	Complete Remission/Response	Colon Adenocarcinoma	NO	No	YES	NO			NO		NO	22	NO			3
TCGA-AA-3555-01A	IIA	TUMOR FREE				81	Hepatic Flexure		28.83.0	Nationwide Children's Hospital			TCGA-AA-3555-F37511	ECE7F482-8211-4DFE-9245-B21423990D1D			NO					31	3			0			91			4EB01BF9-F7C9-4AEB-B96A-565DD50A54D3	Scheduled Follow-up Submission	Complete Remission/Response	Colon Mucinous Adenocarcinoma	YES	No	YES	NO			NO		NO	26	NO			3
TCGA-CA-6718-01A	IIA	WITH TUMOR		NO	YES	46	Ascending Colon	Distant site	138.76.0	Nationwide Children's Hospital			TCGA-CA-6718-F70854	18A956D9-89A5-4F2D-8F6D-E2C4A08BF25B	TCGA-CA-6718-R70856	41A7F8BE-B2F9-462C-A2C6-8C96323519AE						31	10			0			207	238	207	41DEB218-DE6E-45A6-9B96-C3E78C2CF230	Scheduled Follow-up Submission	Progressive Disease	Colon Adenocarcinoma		No	YES						NO			Radiographic Progressive Disease		3
TCGA-AZ-4681-01A	IIA	TUMOR FREE				79	Ascending Colon		76.76.0	Nationwide Children's Hospital			TCGA-AZ-4681-F19859	e199bddc-959b-4ea9-940c-8821d948850f						YES		31	30			0						8E69C65F-7166-4202-8259-DF94602CF14E			Colon Adenocarcinoma		No	YES											3
TCGA-AA-3852-01A	IIA	WITH TUMOR				88	Transverse Colon		36.81.0	Nationwide Children's Hospital							NO					31	18			0						59537956-6127-414B-9379-FF1C8E49D708			Colon Mucinous Adenocarcinoma	YES	No	YES	NO			NO			13	YES			3
TCGA-AA-3531-01A	IIA	TUMOR FREE				75	Sigmoid Colon		28.83.0	Nationwide Children's Hospital			TCGA-AA-3531-F37315	4B7183C5-7857-4D7A-A996-1495DF05F4CA			NO					31	1			0						D5235AFF-48FA-4CF6-B821-74A23F46E8AC	Scheduled Follow-up Submission	Complete Remission/Response	Colon Adenocarcinoma	NO	No	YES	NO			NO		NO	37	NO			3
TCGA-AA-3531-11A	IIA	TUMOR FREE				75	Sigmoid Colon		28.83.0	Nationwide Children's Hospital			TCGA-AA-3531-F37315	4B7183C5-7857-4D7A-A996-1495DF05F4CA			NO					31	1			0						D5235AFF-48FA-4CF6-B821-74A23F46E8AC	Scheduled Follow-up Submission	Complete Remission/Response	Colon Adenocarcinoma	NO	No	YES	NO			NO		NO	37	NO			3
TCGA-CA-6717-01A	IIA	TUMOR FREE	Folinic Acid			57	Ascending Colon		138.76.0	Nationwide Children's Hospital	TCGA-CA-6717-D70862	9D0EF700-AC63-4DFE-A616-CF5C42039D73	TCGA-CA-6717-F70858	4BDF04E5-1D50-46E2-AFD6-5D1CC319CA79								31	10	318	128	0						4925695E-24D1-4487-A40A-62D89072A519	Scheduled Follow-up Submission	Complete Remission/Response	Colon Mucinous Adenocarcinoma		No	YES						NO			Complete Response		3
TCGA-CM-4752-01A	IIA	TUMOR FREE				58	Ascending Colon		76.76.0	Nationwide Children's Hospital			TCGA-CM-4752-F5918	64dcc7e8-772a-4454-8875-9a2a1a3a49d2			NO			NO		31	10			0						95B42850-E01F-4661-8918-2106319A6AED			Colon Adenocarcinoma	YES	No	YES	NO			NO			23	NO			3
TCGA-A6-6140-01A	IIA	TUMOR FREE	Leucovorin			62	Descending Colon		123.72.0	Nationwide Children's Hospital	TCGA-A6-6140-D20356	25c8886e-fa04-4b3a-ab0a-ed022afa6405	TCGA-A6-6140-F20353	2d883e40-6e47-469d-996d-6e59563a0f28			NO			NO		31	16	188	34	0						C5D5F16C-3974-4080-A8C0-94C0E9A4F40F			Colon Adenocarcinoma	NO	No	YES	NO						46	NO			3
TCGA-G4-6588-01A	IIA	TUMOR FREE				58	Cecum		123.72.0	Nationwide Children's Hospital			TCGA-G4-6588-F21886	5790aa3d-cbd3-4c7f-96db-e2f4dc41252e			NO			NO		31	31			0						5F1B7BFC-D627-44A0-A3EA-5C2F558C3937	Scheduled Follow-up Submission		Colon Adenocarcinoma	YES	No	YES	NO			YES	MSH6-Expressed		15	NO		YES	3
TCGA-F4-6703-01A	IIA	TUMOR FREE				64	Ascending Colon		138.76.0	Nationwide Children's Hospital			TCGA-F4-6703-F39565	EBBC160F-A681-4D52-BA68-8A6D834C66E8						NO		31	25			0						5ECE797F-7737-4C6B-84E3-AEC9A6364368	Scheduled Follow-up Submission	Complete Remission/Response	Colon Adenocarcinoma	NO	No	YES						NO	12	NO			3
TCGA-AA-3837-01A	IIA	TUMOR FREE				67	Hepatic Flexure		36.81.0	Nationwide Children's Hospital			TCGA-AA-3837-F38115	AC108FF4-DD05-45FD-9BA6-53CD0927D398			NO					31	10			0						7542489A-0C66-43F7-85A9-11169D5EC30D	Scheduled Follow-up Submission	Complete Remission/Response	Colon Mucinous Adenocarcinoma	YES	No	YES	NO			NO		NO	36	YES			3
TCGA-AY-A69D-01A	IIA	TUMOR FREE				55	Transverse Colon		385.41.0	Nationwide Children's Hospital			TCGA-AY-A69D-F59400	442544BB-0F7A-43E1-8E08-80D969458C49			NO			NO		31	12			0						7CE20A38-BD9C-45E8-BF9B-BC7794F84051	Scheduled Follow-up Submission	Complete Remission/Response	Colon Adenocarcinoma	NO	No	YES	NO			YES	PMS2-Not Expressed	NO	25	NO		NO	3
TCGA-CA-5254-01A	IIA	TUMOR FREE	Folinic Acid			42	Transverse Colon		138.76.0	Nationwide Children's Hospital	TCGA-CA-5254-D70900	7C8A2022-E668-46AD-A54F-04CFC91BA4D1	TCGA-CA-5254-F20286	6de790b5-e912-4c6c-bb3f-419e7299c0b1								31	9	204	50	0						1598C695-AC44-4FB2-BFD2-3A9E29E75A0F			Colon Adenocarcinoma		No	YES									Complete Response		3
TCGA-AA-3970-01A	IIA	TUMOR FREE				65	Sigmoid Colon		41.76.0	Nationwide Children's Hospital			TCGA-AA-3970-F37949	FF73958F-360C-43C3-9677-3E75FB84464B			NO					31	6			0						29B7F316-AD9C-4EF3-854B-C3E3A9E5294E	Scheduled Follow-up Submission	Complete Remission/Response	Colon Adenocarcinoma	YES	No	YES	NO			NO		NO	27	NO			3
TCGA-D5-6541-01A	IIA	TUMOR FREE				49	Splenic Flexure		116.75.0	Nationwide Children's Hospital			TCGA-D5-6541-F28627	51177e35-3947-4f3c-88dc-2dbbfc7835c3			NO		30			31	27			0						7E77AD11-F926-4088-A5DD-0AD9C3FB5BC8	Scheduled Follow-up Submission		Colon Adenocarcinoma		No	YES	NO			NO			13	NO			3
TCGA-AA-3862-01A	IIA	TUMOR FREE				82	Transverse Colon		41.76.0	Nationwide Children's Hospital			TCGA-AA-3862-F37995	D6F7944F-1E66-4166-B9E6-1B9EFDD9DB90			NO					31	8			0						43C9CDDC-A206-4A72-A3D3-34BF37BE89A0	Scheduled Follow-up Submission	Complete Remission/Response	Colon Adenocarcinoma	NO	No	YES	NO			NO		NO	16	YES			3
TCGA-CA-5796-01A	IIA	TUMOR FREE	Folinic Acid			52	Ascending Colon		89.75.0	Nationwide Children's Hospital	TCGA-CA-5796-D70887	5D7CAFE8-C18A-445B-9AB4-094EB5D34245	TCGA-CA-5796-F20290	6b8c57bf-a08b-4dd1-a462-d20602837e61								31	9	183	30	0						40FF88A4-6645-4D65-8AFD-E65D30C6BAE5			Colon Mucinous Adenocarcinoma		No	YES									Complete Response		3
TCGA-AA-3984-01A	IIA	WITH TUMOR				61	Sigmoid Colon		41.76.0	Nationwide Children's Hospital							NO					31	18			0						43421B75-0E08-4885-995F-CF92DC732350			Colon Adenocarcinoma	YES	No	YES	NO			NO			12	YES			3
TCGA-AD-6889-01A	IIA	TUMOR FREE	Xeloda			76	Ascending Colon		157.69.0	Nationwide Children's Hospital	TCGA-AD-6889-D47707	2285FF7F-F87C-4232-BE93-94606723E640	TCGA-AD-6889-F47705	B963390E-6F5F-4C35-8A72-0C6A8794954E			NO					31	28		42	0			1516			F6171DED-F456-4E4E-BC7A-39B27007710F	Scheduled Follow-up Submission	Complete Remission/Response	Colon Adenocarcinoma		No	YES	NO			NO		NO	16	NO	Complete Response		3
TCGA-CK-6747-01A	IIA	TUMOR FREE				87	Cecum		138.76.0	Nationwide Children's Hospital			TCGA-CK-6747-F14825	e2810946-304a-4ae0-b2f6-d635d2a87d08			NO			NO		31				0						7899E2F2-9F62-4309-8056-8FEB2C6AB83D			Colon Adenocarcinoma	NO	No	YES	NO							NO			3
TCGA-AY-6197-01A	IIA	TUMOR FREE				60	Cecum		116.75.0	Nationwide Children's Hospital			TCGA-AY-6197-F21743	b801b588-c3a7-4427-a746-a639eb95a134			NO			NO		31	20			0						35CBD758-F315-4F0B-AC94-3DFC1A3A8F16			Colon Adenocarcinoma	NO	No	YES	NO			YES	MSH6-Not Expressed		16	NO		YES	3
TCGA-NH-A8F7-01A	IIA	WITH TUMOR	BEVACIZUMAB			53	Sigmoid Colon	Regional site	422.36.0	Nationwide Children's Hospital	TCGA-NH-A8F7-D67149	F3DB5B7D-5099-444B-B993-6B84A5F90C3A	TCGA-NH-A8F7-F67150	54FAA61A-7D39-43D3-B225-321889A5200E	TCGA-NH-A8F7-R72200	5E600A38-40D1-41EB-8605-47FFA81C90DD	NO			NO		31	31	397	334	0				468	466	BDB6A03C-199A-4E81-AD88-A24735493C67	Scheduled Follow-up Submission		Colon Adenocarcinoma	NO	No	YES	YES		NO	YES	MSH6-Expressed	NO	18	NO	Partial Response	NO	3
TCGA-NH-A8F7-06A	IIA	WITH TUMOR	BEVACIZUMAB			53	Sigmoid Colon	Regional site	422.36.0	Nationwide Children's Hospital	TCGA-NH-A8F7-D67149	F3DB5B7D-5099-444B-B993-6B84A5F90C3A	TCGA-NH-A8F7-F67150	54FAA61A-7D39-43D3-B225-321889A5200E	TCGA-NH-A8F7-R72200	5E600A38-40D1-41EB-8605-47FFA81C90DD	NO			NO		31	31	397	334	0				468	466	BDB6A03C-199A-4E81-AD88-A24735493C67	Scheduled Follow-up Submission		Colon Adenocarcinoma	NO	No	YES	YES		NO	YES	MSH6-Expressed	NO	18	NO	Partial Response	NO	3
TCGA-AA-3517-01A	IIA	TUMOR FREE	Bevacizumab			60	Splenic Flexure		28.83.0	Nationwide Children's Hospital	TCGA-AA-3517-D37450	0DADF926-9A5E-4BB7-A9EF-9122111FAC39	TCGA-AA-3517-F37289	C1D7F57B-5339-487C-934B-91305B8E0B01			NO					31	1	1127	821	0			821			D59A6FF1-55A5-452F-82CD-63DD6ADE74D3	Scheduled Follow-up Submission	Complete Remission/Response	Colon Adenocarcinoma	YES	No	YES	NO			NO		NO	54	NO	Complete Response		3
TCGA-AA-3517-11A	IIA	TUMOR FREE	Bevacizumab			60	Splenic Flexure		28.83.0	Nationwide Children's Hospital	TCGA-AA-3517-D37450	0DADF926-9A5E-4BB7-A9EF-9122111FAC39	TCGA-AA-3517-F37289	C1D7F57B-5339-487C-934B-91305B8E0B01			NO					31	1	1127	821	0			821			D59A6FF1-55A5-452F-82CD-63DD6ADE74D3	Scheduled Follow-up Submission	Complete Remission/Response	Colon Adenocarcinoma	YES	No	YES	NO			NO		NO	54	NO	Complete Response		3
TCGA-AA-A004-01A	IIA	TUMOR FREE				76	Sigmoid Colon		33.77.0	Nationwide Children's Hospital			TCGA-AA-A004-F37918	F6D48268-49CF-448F-90C9-9B97ADB1FEF4			NO					31	6			0						ABB4F125-4921-4BCC-BCD4-7521928CC970	Scheduled Follow-up Submission	Complete Remission/Response	Colon Adenocarcinoma	YES	No	YES	NO			NO		NO	32	NO			3
TCGA-AA-3831-01A	IIA	TUMOR FREE				66	Sigmoid Colon		36.81.0	Nationwide Children's Hospital			TCGA-AA-3831-F38113	D7BE3EE5-2807-49CC-8466-CD1AEE337AC4			NO					31	10			0						13786EE9-EC91-40B4-8EF2-5D8FA8055162	Scheduled Follow-up Submission	Complete Remission/Response	Colon Adenocarcinoma	NO	No	YES	NO			NO		NO	12	YES			3
TCGA-AA-3833-01A	IIA	TUMOR FREE				63	Ascending Colon		36.81.0	Nationwide Children's Hospital			TCGA-AA-3833-F38114	EBDEE7A5-CF60-4FBC-84B0-6AAD6A6914E7			NO					31	10			0						C7913E15-F69D-4679-8135-F2182CB3F410	Scheduled Follow-up Submission	Complete Remission/Response	Colon Adenocarcinoma	YES	No	YES	NO			NO		NO	12	YES			3
TCGA-A6-6141-01A	IIA	TUMOR FREE	Oxaliplatin			31	Cecum		123.72.0	Nationwide Children's Hospital	TCGA-A6-6141-D21501	f3ddb88f-1ac9-4fe8-99c0-9c299af34ae0	TCGA-A6-6141-F21471	f0900dfb-dfa3-4d5a-8233-cc0427052f6b			NO					31	13	214	60	0						36F6BD13-97B4-4FD0-9740-FD4EB7200163			Colon Adenocarcinoma	YES	No	YES	NO			YES	MSH6-Expressed		19	NO		NO	3
TCGA-F4-6463-01A	IIA	TUMOR FREE				51	Transverse Colon		116.75.0	Nationwide Children's Hospital			TCGA-F4-6463-F29713	AB1EE0F1-5753-4E0B-B5E0-A6396B494BB3			NO					31	28			0						11060A3A-03C7-4108-BF3F-2732578D0C88	Scheduled Follow-up Submission		Colon Mucinous Adenocarcinoma		No	YES	NO						18	NO			3
TCGA-CA-6719-01A	IIA	WITH TUMOR		NO	NO	77	Descending Colon		138.76.0	Nationwide Children's Hospital			TCGA-CA-6719-F70853	F82DDDBD-3E83-4D29-96E3-FA35360E29E1								31	10			0			354			90D12A05-EB42-4B30-B1DE-97DA14B9CF4E	Scheduled Follow-up Submission	Progressive Disease	Colon Adenocarcinoma		No	YES						NO					3
TCGA-A6-5661-01A	IIA	TUMOR FREE				80	Ascending Colon		89.75.0	Nationwide Children's Hospital			TCGA-A6-5661-F12339	4597b875-a4a6-4c87-9d2e-bf4b05f03c69			NO			YES		31	27			0						36DA1485-66B0-4F88-9617-A45E6B4695C4			Colon Adenocarcinoma	YES	No	YES	NO			YES	MSH6-Expressed		21	NO		YES	3
TCGA-A6-5661-01B	IIA	TUMOR FREE				80	Ascending Colon		89.75.0	Nationwide Children's Hospital			TCGA-A6-5661-F12339	4597b875-a4a6-4c87-9d2e-bf4b05f03c69			NO			YES		31	27			0						36DA1485-66B0-4F88-9617-A45E6B4695C4			Colon Adenocarcinoma	YES	No	YES	NO			YES	MSH6-Expressed		21	NO		YES	3
TCGA-A6-5661-11A	IIA	TUMOR FREE				80	Ascending Colon		89.75.0	Nationwide Children's Hospital			TCGA-A6-5661-F12339	4597b875-a4a6-4c87-9d2e-bf4b05f03c69			NO			YES		31	27			0						36DA1485-66B0-4F88-9617-A45E6B4695C4			Colon Adenocarcinoma	YES	No	YES	NO			YES	MSH6-Expressed		21	NO		YES	3
TCGA-4T-AA8H-01A	IIA	TUMOR FREE				42	Descending Colon		422.36.0	Nationwide Children's Hospital			TCGA-4T-AA8H-F67481	DF27B7FC-56DB-44B7-82B0-390D2C837EDE			NO		20	NO		31	5			0						6F3FD45D-80F2-4EE9-83DE-FADA4449C98F	Scheduled Follow-up Submission	Complete Remission/Response	Colon Mucinous Adenocarcinoma	NO	No	YES	NO			YES	MSH6-Expressed	NO	24	NO		NO	3
TCGA-AA-A017-01A	IIA	TUMOR FREE				57	Sigmoid Colon		33.77.0	Nationwide Children's Hospital			TCGA-AA-A017-F37309	55613C48-F696-4E1E-8215-9DAA5B91E579			NO					31	1			0						C7E4B8CB-D017-44F7-A08F-BBFD3E2AFD99	Scheduled Follow-up Submission	Complete Remission/Response	Colon Adenocarcinoma	NO	No	YES	NO			NO		NO	18	YES			3
TCGA-AA-3527-01A	IIA	WITH TUMOR				90	Cecum		28.83.0	Nationwide Children's Hospital							NO					31	18			0						81E93E7E-39D6-40C5-A274-D80B9776B720			Colon Adenocarcinoma	YES	No	YES	NO			NO			15	NO			3
TCGA-AA-3527-11A	IIA	WITH TUMOR				90	Cecum		28.83.0	Nationwide Children's Hospital							NO					31	18			0						81E93E7E-39D6-40C5-A274-D80B9776B720			Colon Adenocarcinoma	YES	No	YES	NO			NO			15	NO			3
TCGA-CM-6168-01A	IIA	TUMOR FREE				84	Ascending Colon		89.75.0	Nationwide Children's Hospital			TCGA-CM-6168-F13990	e9f47721-0016-4d88-885a-0b1c9ef49014			NO			NO		31	19			0						A46822D6-72F7-4850-AD22-CDBA79C9BB12	Scheduled Follow-up Submission		Colon Adenocarcinoma	NO	No	YES	NO			NO			31	NO			3
TCGA-AA-3841-01A	IIA	TUMOR FREE	Oxaliplatin			66	Sigmoid Colon		36.81.0	Nationwide Children's Hospital	TCGA-AA-3841-D37474	4C4944D0-9643-4CFB-9322-92554CEE4DA5	TCGA-AA-3841-F38116	6F563EF6-A97C-4E05-851D-589DD30A013F			NO					31	10	242	59	0						1A87BD8E-C1BC-4A77-A57C-9FD1183E96BB	Scheduled Follow-up Submission	Complete Remission/Response	Colon Adenocarcinoma	YES	No	YES	NO			NO		NO	24	YES	Complete Response		3
TCGA-CA-6716-01A	IIA	TUMOR FREE	Folinic Acid			65	Ascending Colon		138.76.0	Nationwide Children's Hospital	TCGA-CA-6716-D70869	1824EB06-30F9-4726-A683-F2313A935926	TCGA-CA-6716-F70864	6DAF087E-7B22-46B4-B37D-3C0781CD0E07								31	10	226	42	0						4CA3B9A3-4546-4CC8-9A7B-FFFE6D772B06	Scheduled Follow-up Submission	Complete Remission/Response	Colon Adenocarcinoma		No	YES						NO			Complete Response		3
TCGA-CK-4951-01A	IIA	TUMOR FREE		NO	NO	79	Ascending Colon		76.76.0	Nationwide Children's Hospital			TCGA-CK-4951-F9636	a69b950d-1420-422a-8c0a-3ab468e37ffd			NO		72	NO		31	29			0		480	480			8620B36D-0025-45E8-B27B-3EB314A1B9D5			Colon Mucinous Adenocarcinoma	YES	No	YES	NO						30	NO			3
TCGA-AA-3845-01A	IIA	WITH TUMOR				86	Ascending Colon		41.76.0	Nationwide Children's Hospital							NO					31	18			0						91089536-1349-426E-B73C-4454304284FE			Colon Adenocarcinoma	NO	No	YES	NO			NO			12	YES			3
TCGA-AA-3522-01A	IIA	TUMOR FREE				67	Ascending Colon		28.83.0	Nationwide Children's Hospital			TCGA-AA-3522-F37302	1F9782D5-2B86-4AB3-B873-EEBAAF45910D			NO					31	1			0						453AE756-58D4-469C-B4AF-8DECD1B660F8	Scheduled Follow-up Submission	Complete Remission/Response	Colon Adenocarcinoma	YES	No	YES	NO			NO		NO	18	YES			3
TCGA-AA-3522-11A	IIA	TUMOR FREE				67	Ascending Colon		28.83.0	Nationwide Children's Hospital			TCGA-AA-3522-F37302	1F9782D5-2B86-4AB3-B873-EEBAAF45910D			NO					31	1			0						453AE756-58D4-469C-B4AF-8DECD1B660F8	Scheduled Follow-up Submission	Complete Remission/Response	Colon Adenocarcinoma	YES	No	YES	NO			NO		NO	18	YES			3
TCGA-A6-3810-01A	IIA	TUMOR FREE				62	Sigmoid Colon		41.76.0	Nationwide Children's Hospital			TCGA-A6-3810-F4956	221709cd-63c8-4056-a34f-5439af646d1e			NO			NO		31	19			0						28D1C5CF-D3A5-463E-AC72-5DE36DD34A28			Colon Adenocarcinoma	YES	No	YES	NO						30	NO			3
TCGA-A6-3810-01B	IIA	TUMOR FREE				62	Sigmoid Colon		41.76.0	Nationwide Children's Hospital			TCGA-A6-3810-F4956	221709cd-63c8-4056-a34f-5439af646d1e			NO			NO		31	19			0						28D1C5CF-D3A5-463E-AC72-5DE36DD34A28			Colon Adenocarcinoma	YES	No	YES	NO						30	NO			3
TCGA-A6-3810-11A	IIA	TUMOR FREE				62	Sigmoid Colon		41.76.0	Nationwide Children's Hospital			TCGA-A6-3810-F4956	221709cd-63c8-4056-a34f-5439af646d1e			NO			NO		31	19			0						28D1C5CF-D3A5-463E-AC72-5DE36DD34A28			Colon Adenocarcinoma	YES	No	YES	NO						30	NO			3
TCGA-A6-4105-01A	IIA	TUMOR FREE				79	Ascending Colon		123.72.0	Nationwide Children's Hospital			TCGA-A6-4105-F13353	955d7416-0751-4214-bf0e-66d3b0afd770			NO			YES		31	24			0			364			0624794F-08CF-441D-9207-BBF02E1325C3			Colon Adenocarcinoma	NO	No	YES	NO			NO			19	NO		NO	3
TCGA-A6-2681-01A	IIA	TUMOR FREE		NO	NO	73	Cecum		76.76.0	Nationwide Children's Hospital			TCGA-A6-2681-F6157	e9c0d412-f246-40d7-bfd6-16d2b194f9cc			NO			NO		31	14			0			1150			11C9663C-32BE-4DC4-9C13-854738C52F92			Colon Adenocarcinoma	NO	No	YES	NO						23	NO			3
TCGA-A6-2681-11A	IIA	TUMOR FREE		NO	NO	73	Cecum		76.76.0	Nationwide Children's Hospital			TCGA-A6-2681-F6157	e9c0d412-f246-40d7-bfd6-16d2b194f9cc			NO			NO		31	14			0			1150			11C9663C-32BE-4DC4-9C13-854738C52F92			Colon Adenocarcinoma	NO	No	YES	NO						23	NO			3
TCGA-CM-6169-01A	IIA	TUMOR FREE	Fluorouracil			67	Cecum		89.75.0	Nationwide Children's Hospital	TCGA-CM-6169-D15240	bcc4b8af-2a42-4ea6-b631-67417436a9e2	TCGA-CM-6169-F13992	88c2fd3f-5dbc-4466-a5b0-faed1422f484			NO			NO		31	19	243	89	0						B63E5329-F726-48C6-ADFB-D13D9478AB1C	Scheduled Follow-up Submission		Colon Adenocarcinoma	NO	No	YES	NO			NO			19	YES			3
TCGA-D5-6924-01A	IIA	TUMOR FREE				68	Sigmoid Colon		157.69.0	Nationwide Children's Hospital			TCGA-D5-6924-F29901	f5daaff5-f2bc-42ab-9bda-53dcf1a305d0			NO			NO		31	30			0						20A963D9-EB9D-4DBA-BF1A-25F42DA5C3CD	Scheduled Follow-up Submission		Colon Adenocarcinoma	NO	No	YES	NO			NO			8	NO		NO	3
TCGA-AA-3856-01A	IIA	WITH TUMOR				59	Sigmoid Colon		36.81.0	Nationwide Children's Hospital							NO					31	18			0						096E5F84-F65F-472A-A271-8E7EE1E2C484			Colon Adenocarcinoma	YES	No	YES	NO			NO			13	YES			3
TCGA-CA-5255-01A	IIA	TUMOR FREE	Folinic Acid			45	Ascending Colon	Primary Tumor Field	138.76.0	Nationwide Children's Hospital	TCGA-CA-5255-D70896	F33C7ED2-B534-4BF8-9791-20E4CFC321B2	TCGA-CA-5255-F20294	fe0c2965-c0e3-4fff-ae77-bb2cb4cdf1f6	TCGA-CA-5255-R21106	D992B8B8-3891-40B4-B4E8-04B088504C74					1	31	9	331	164	0				49	19	78B21179-93B5-481E-88E3-9B14F96FFEBB			Colon Adenocarcinoma		No	YES											3
TCGA-D5-6928-01A	IIA	TUMOR FREE				80	Ascending Colon		157.69.0	Nationwide Children's Hospital			TCGA-D5-6928-F29714	4379456e-4118-4173-abde-f743c00e081b			NO		65	NO		31	28			0						B16CB59E-EB48-4EDE-B9A5-03E960504798	Scheduled Follow-up Submission		Colon Mucinous Adenocarcinoma	NO	No	YES	NO			NO			18	NO		NO	3
TCGA-CM-6679-01A	IIA	TUMOR FREE				58	Sigmoid Colon		138.76.0	Nationwide Children's Hospital			TCGA-CM-6679-F15660	2eb0032a-48ae-4ccc-8f4c-88beaec88e8e			NO		40	NO		31				0						65FC4878-1C2E-4DCE-A6B1-0FA8B10D50DC	Scheduled Follow-up Submission		Colon Adenocarcinoma	NO	No	YES	NO			YES	MSH6-Not Expressed		21	NO			3
TCGA-CM-5860-01A	IIA	TUMOR FREE	Fluorouracil			44	Ascending Colon		89.75.0	Nationwide Children's Hospital	TCGA-CM-5860-D15258	a83b56b5-b668-4477-b60c-6df4812fea50	TCGA-CM-5860-F13743	be6ac22e-1f98-4e2f-a427-ceae1d08a80b			NO			NO		31	11	211	57	0						511D622D-E398-4A1F-937E-880CA066F7F8	Scheduled Follow-up Submission		Colon Adenocarcinoma	NO	No	YES	NO			NO			44	NO			3
TCGA-CA-5797-01A	IIA	TUMOR FREE				56	Sigmoid Colon		89.75.0	Nationwide Children's Hospital			TCGA-CA-5797-F20282	88e5623d-a3a5-45bd-8467-3e0afa361cb6								31	9			0						F10F3217-7F0E-44B9-B703-C48ECFD2BFDA			Colon Adenocarcinoma		No	YES											3
TCGA-AA-3966-01A	IIA	WITH TUMOR				89	Hepatic Flexure		45.78.0	Nationwide Children's Hospital							NO					31	18			0						A5266B99-0188-4D06-99E1-E162927C5195			Colon Mucinous Adenocarcinoma	YES	No	YES	NO			NO			14	YES			3
TCGA-A6-5665-01A	IIA	TUMOR FREE		NO	NO	84	Ascending Colon		89.75.0	Nationwide Children's Hospital			TCGA-A6-5665-F17987	3a84dc0c-15e9-4b82-a2b7-32fb24c0c855			YES	Abnormal		YES		31	1			0			529			51042C1A-3638-4082-9ECB-C5366A86BDEB			Colon Adenocarcinoma	NO	No	YES	NO			YES	MSH6-Expressed		25	YES		YES	3
TCGA-A6-5665-01B	IIA	TUMOR FREE		NO	NO	84	Ascending Colon		89.75.0	Nationwide Children's Hospital			TCGA-A6-5665-F17987	3a84dc0c-15e9-4b82-a2b7-32fb24c0c855			YES	Abnormal		YES		31	1			0			529			51042C1A-3638-4082-9ECB-C5366A86BDEB			Colon Adenocarcinoma	NO	No	YES	NO			YES	MSH6-Expressed		25	YES		YES	3
TCGA-A6-5665-11A	IIA	TUMOR FREE		NO	NO	84	Ascending Colon		89.75.0	Nationwide Children's Hospital			TCGA-A6-5665-F17987	3a84dc0c-15e9-4b82-a2b7-32fb24c0c855			YES	Abnormal		YES		31	1			0			529			51042C1A-3638-4082-9ECB-C5366A86BDEB			Colon Adenocarcinoma	NO	No	YES	NO			YES	MSH6-Expressed		25	YES		YES	3
TCGA-CA-5256-01A	IIA	TUMOR FREE	Folinic Acid			54	Hepatic Flexure		76.76.0	Nationwide Children's Hospital	TCGA-CA-5256-D70891	A8E9F2B5-BB30-43C6-81DA-577AEFBC529C	TCGA-CA-5256-F20284	72a4c2f9-52a8-49c8-835e-8357415506f3			NO					31	9	206	20	0						ABC3FA9F-A05A-4EC0-B1D5-9E56A62AFB22			Colon Adenocarcinoma	NO	No	YES	NO			NO					Complete Response		3
TCGA-QG-A5YX-01A	IIA	TUMOR FREE	Xeloda			61	Sigmoid Colon		300.54.0	Nationwide Children's Hospital	TCGA-QG-A5YX-D44483	07AF7F33-432C-43A3-BF5B-12A81384FB74	TCGA-QG-A5YX-F58610	F05B2671-9D64-40B1-B6AF-3F965F5F795B			NO		25	YES		31	16	527	42	0						40F5F4F0-0437-4AB0-B60F-62A81E3E1A77	Scheduled Follow-up Submission	Complete Remission/Response	Colon Adenocarcinoma	NO	No	YES	NO			YES	MSH6-Expressed	NO	13	NO	Complete Response		3
TCGA-AA-3861-01A	IIA	TUMOR FREE				72	Cecum		41.76.0	Nationwide Children's Hospital			TCGA-AA-3861-F37996	72BF7711-DBDA-4FF2-9FE2-43BB072B5E0F			NO					31	8			0						C4CB751E-60DB-44F7-910A-55A18F1A8481	Scheduled Follow-up Submission	Complete Remission/Response	Colon Adenocarcinoma	NO	No	YES	NO			NO		NO	17	YES			3
TCGA-T9-A92H-01A	IIA	WITH TUMOR				82	Sigmoid Colon		385.41.0	Nationwide Children's Hospital			TCGA-T9-A92H-F69239	384957FB-FAFF-40F5-A5F7-817FAC4DD9C1			NO		53	NO		31	30			0			81			C18631BC-9502-4C6B-8901-3439F56BA6AD	Scheduled Follow-up Submission	Progressive Disease	Colon Adenocarcinoma	NO	No	YES	NO			NO		NO	13	NO		NO	3
TCGA-AA-A01G-01A	IIA	TUMOR FREE				63	Cecum		30.78.0	Nationwide Children's Hospital			TCGA-AA-A01G-F37301	3D7DE0AF-DAF1-4C5A-9C19-5E6F3B70F99E			NO					31	1			0						BE07DF85-CD92-438C-B906-1396C707E0D8	Scheduled Follow-up Submission	Complete Remission/Response	Colon Mucinous Adenocarcinoma	NO	No	YES	NO			NO		NO	22	NO			3
TCGA-D5-6529-01A	IIA	WITH TUMOR	oxaliplatinum+ 5-FU	YES	NO	69			123.72.0	Nationwide Children's Hospital	TCGA-D5-6529-D28929	8f6e7fb1-f1f1-4c84-a677-d71f8713a584	TCGA-D5-6529-F28928	e5a41cd8-0a19-47b5-821d-d6db0345375e			NO		50	NO		31	2		502	0			386			94A7F2ED-EBE5-4FA1-A604-4D38DC6DFB3B	Scheduled Follow-up Submission		Colon Adenocarcinoma		No	YES	NO						19	NO			3
TCGA-AA-3819-01A	IIA	TUMOR FREE				41	Sigmoid Colon		36.81.0	Nationwide Children's Hospital			TCGA-AA-3819-F38111	CF3D0041-586F-4810-861E-51CE0B3324D3			NO					31	10			0						226E501F-958A-4946-A2EE-0D4198DEB1BB	Scheduled Follow-up Submission	Complete Remission/Response	Colon Adenocarcinoma	NO	No	YES	NO			NO		NO	14	YES			3
TCGA-G4-6625-01A	IIA	TUMOR FREE		NO	YES	77	Sigmoid Colon		123.72.0	Nationwide Children's Hospital			TCGA-G4-6625-F21901	055b44fa-ba11-4899-984d-01306fe1c57d			NO			YES		31	2			0			2564			8404351E-1BE5-494C-B497-2C7FF67BABFB	Scheduled Follow-up Submission		Colon Adenocarcinoma	NO	No	YES	NO			NO			18	NO			3
TCGA-G4-6625-11A	IIA	TUMOR FREE		NO	YES	77	Sigmoid Colon		123.72.0	Nationwide Children's Hospital			TCGA-G4-6625-F21901	055b44fa-ba11-4899-984d-01306fe1c57d			NO			YES		31	2			0			2564			8404351E-1BE5-494C-B497-2C7FF67BABFB	Scheduled Follow-up Submission		Colon Adenocarcinoma	NO	No	YES	NO			NO			18	NO			3
TCGA-CM-6677-01A	IIA	TUMOR FREE				75	Hepatic Flexure		138.76.0	Nationwide Children's Hospital			TCGA-CM-6677-F15655	aed45a05-326d-4ef3-9ff8-8aa0ff710903			NO			YES		31				0						505CA355-51A4-4048-A9FA-8FA8CF820688	Scheduled Follow-up Submission		Colon Adenocarcinoma	NO	No	YES	NO			NO			20	NO			3
TCGA-A6-6650-01A	IIA	TUMOR FREE				69			123.72.0	Nationwide Children's Hospital			TCGA-A6-6650-F18520	c0becc9e-7b2a-4c8a-905c-7cf38bf7dcac			NO			NO		31	18			0						EBF87A50-997D-452F-A056-0BEBD9304523			Colon Adenocarcinoma	NO	No	YES	NO						19	NO			3
TCGA-A6-6650-01B	IIA	TUMOR FREE				69			123.72.0	Nationwide Children's Hospital			TCGA-A6-6650-F18520	c0becc9e-7b2a-4c8a-905c-7cf38bf7dcac			NO			NO		31	18			0						EBF87A50-997D-452F-A056-0BEBD9304523			Colon Adenocarcinoma	NO	No	YES	NO						19	NO			3
TCGA-D5-6927-01A	IIA	TUMOR FREE				34	Transverse Colon		157.69.0	Nationwide Children's Hospital			TCGA-D5-6927-F29715	3badbc1c-a0fe-42fc-9fb0-504bde8ae2a9			NO		13	NO		31	28			0						236A25A0-3141-4A99-993A-FB0C26753CCF	Scheduled Follow-up Submission		Colon Adenocarcinoma	NO	No	YES	NO			NO			16	NO		NO	3
TCGA-AA-3518-01A	IIA	WITH TUMOR				81	Cecum		29.80.0	Nationwide Children's Hospital							NO					31	18			0						A7577158-3C7E-4440-BDBD-3AFFAE8D6B33			Colon Adenocarcinoma	YES	No	YES	NO			NO			27	NO			3
TCGA-AA-3518-11A	IIA	WITH TUMOR				81	Cecum		29.80.0	Nationwide Children's Hospital							NO					31	18			0						A7577158-3C7E-4440-BDBD-3AFFAE8D6B33			Colon Adenocarcinoma	YES	No	YES	NO			NO			27	NO			3
TCGA-D5-6532-01A	IIA	TUMOR FREE				61	Sigmoid Colon		116.75.0	Nationwide Children's Hospital			TCGA-D5-6532-F28623	20ad0e10-8b26-4e04-afa5-99b9f2f686ef					10			31	27			0						DD878076-51E7-479C-A1DC-DA7B4DDC2EAF	Scheduled Follow-up Submission		Colon Adenocarcinoma	NO	No	YES	NO						10	NO			3
TCGA-AA-3812-01A	IIA	TUMOR FREE				82	Sigmoid Colon		36.81.0	Nationwide Children's Hospital			TCGA-AA-3812-F38106	44BB46EE-5F4C-4567-A7FB-F04050C4FFC7			NO					31	10			0			762			2A0FA168-E88A-49A5-B11C-555CF3361D16	Scheduled Follow-up Submission	Complete Remission/Response	Colon Adenocarcinoma	NO	No	YES	NO			NO		NO	13	YES			3
TCGA-AA-3710-01A	IIA	TUMOR FREE				80	Hepatic Flexure		41.76.0	Nationwide Children's Hospital			TCGA-AA-3710-F38099	7BB6223F-E63D-4581-B21F-B7561591D123			NO					31	10			0						FBF641F3-53C4-4E51-B640-FE79EB5666BA	Scheduled Follow-up Submission	Complete Remission/Response	Colon Adenocarcinoma	YES	No	YES	NO			NO		NO	20	YES			3
TCGA-A6-2675-01A	IIA	TUMOR FREE				78	Sigmoid Colon		116.75.0	Nationwide Children's Hospital			TCGA-A6-2675-F13533	a2ead2c9-c7e6-40a7-9b9e-d0695b739978			NO			NO		31	18			0						3E0C8FDA-2AF9-49A2-921D-D94AFC775495			Colon Adenocarcinoma	NO	No	YES	NO			NO			11	NO			3
TCGA-A6-2675-11A	IIA	TUMOR FREE				78	Sigmoid Colon		116.75.0	Nationwide Children's Hospital			TCGA-A6-2675-F13533	a2ead2c9-c7e6-40a7-9b9e-d0695b739978			NO			NO		31	18			0						3E0C8FDA-2AF9-49A2-921D-D94AFC775495			Colon Adenocarcinoma	NO	No	YES	NO			NO			11	NO			3
TCGA-G4-6627-01A	IIA	TUMOR FREE		YES		84	Ascending Colon		123.72.0	Nationwide Children's Hospital			TCGA-G4-6627-F21881	1ad40290-930c-4541-b61a-b5d2b8c00efe			NO		6	YES		31	2			0			1003			54D00F77-11AC-49DB-A0DC-14CC208E7621	Scheduled Follow-up Submission		Colon Adenocarcinoma	NO	No	YES	NO			NO			16	NO			3
TCGA-A6-2685-01A	IIA	TUMOR FREE		YES	NO	48	Sigmoid Colon		76.76.0	Nationwide Children's Hospital			TCGA-A6-2685-F7024	061b693d-55d3-4f32-8a1e-0c6c107ce80c			NO			NO		31	2			0		948	948			F66B3267-AFEE-465E-9876-135089FF4301			Colon Adenocarcinoma		No	YES	NO						29	NO			3
TCGA-A6-2685-11A	IIA	TUMOR FREE		YES	NO	48	Sigmoid Colon		76.76.0	Nationwide Children's Hospital			TCGA-A6-2685-F7024	061b693d-55d3-4f32-8a1e-0c6c107ce80c			NO			NO		31	2			0		948	948			F66B3267-AFEE-465E-9876-135089FF4301			Colon Adenocarcinoma		No	YES	NO						29	NO			3
TCGA-AZ-4315-01A	IIA	TUMOR FREE				61	Cecum		76.76.0	Nationwide Children's Hospital			TCGA-AZ-4315-F19854	d385c440-824e-4c54-b439-999e2a62ffed					5			31	29			0						AF3AF3E5-ED41-458B-AF71-434EC7168C77			Colon Adenocarcinoma		No	YES							0	NO			3
TCGA-AA-3534-01A	IIA	TUMOR FREE				78	Ascending Colon		28.83.0	Nationwide Children's Hospital			TCGA-AA-3534-F37319	5B6EA674-C1CC-40B6-98B2-2BA694B2AD0D			NO					31	1			0						069E3590-398C-4BAA-9D29-58729C2656B4	Scheduled Follow-up Submission	Complete Remission/Response	Colon Adenocarcinoma	YES	No	YES	NO			NO		NO	36	YES			3
TCGA-AA-3534-11A	IIA	TUMOR FREE				78	Ascending Colon		28.83.0	Nationwide Children's Hospital			TCGA-AA-3534-F37319	5B6EA674-C1CC-40B6-98B2-2BA694B2AD0D			NO					31	1			0						069E3590-398C-4BAA-9D29-58729C2656B4	Scheduled Follow-up Submission	Complete Remission/Response	Colon Adenocarcinoma	YES	No	YES	NO			NO		NO	36	YES			3
TCGA-AA-A00E-01A	IIA	TUMOR FREE				65	Ascending Colon		30.78.0	Nationwide Children's Hospital			TCGA-AA-A00E-F37929	EAA0C903-F259-42FE-B068-C337AAADC9CF			NO					31	6			0						1A0B6D57-EBD5-45C6-B5F1-40518497D316	Scheduled Follow-up Submission	Complete Remission/Response	Colon Adenocarcinoma	NO	No	YES	NO			NO		NO	41	NO			3
TCGA-AA-A02R-01A	IIA	WITH TUMOR				84	Cecum		33.77.0	Nationwide Children's Hospital							NO					31	15			0						6E5EF920-2BD8-4BEE-94FD-FFBFDED8469D			Colon Adenocarcinoma	NO	No	YES	NO			NO			18	YES			3
TCGA-CM-6165-01A	IIA	TUMOR FREE				74	Sigmoid Colon		89.75.0	Nationwide Children's Hospital			TCGA-CM-6165-F13933	73ad0a22-ccd0-4a1a-a5c3-df8bbf673861			NO			NO		31	19			0						C851E1A7-3A43-48C5-8C4A-4F019DD8D471	Scheduled Follow-up Submission		Colon Adenocarcinoma	NO	No	YES	NO			NO			20	NO			3
TCGA-G4-6304-01A	IIB	TUMOR FREE	Oxaliplatin	YES	YES	66	Transverse Colon		157.69.0	Nationwide Children's Hospital	TCGA-G4-6304-D21877	3ebc93a4-f712-4cce-bf92-ac8e144d6365	TCGA-G4-6304-F21875	bd0b5c0b-747f-4aa4-936d-8b4165073514			NO			NO		31	6	258	46	0			859			3D256385-66A5-4DD8-BBBC-742E232CBA1A	Scheduled Follow-up Submission		Colon Adenocarcinoma	NO	No	YES	NO			NO			25	NO			3
TCGA-AA-A010-01A	IIB	TUMOR FREE	Oxaliplatin			46	Transverse Colon		33.77.0	Nationwide Children's Hospital	TCGA-AA-A010-D37412	5E8AE646-9F65-4EE8-BED1-F1874A391471	TCGA-AA-A010-F37310	322EA713-ED84-4859-8741-62719504B7C0			NO					31	1	183	0	0						BE393653-1B47-468C-BF69-3CA12C8D3E0E	Scheduled Follow-up Submission	Complete Remission/Response	Colon Adenocarcinoma	NO	No	YES	NO			NO		NO	45	NO	Complete Response		3
TCGA-CK-6746-01A	IIB	TUMOR FREE				84	Cecum		138.76.0	Nationwide Children's Hospital			TCGA-CK-6746-F14824	1befcb0c-afb7-40c0-b4ae-cb5807cabcab			NO		20	NO		31				0						EB5150BC-4E03-4349-BF9D-777230CD46AE			Colon Adenocarcinoma	NO	No	YES	NO			YES	PMS2-Expressed			NO			3
TCGA-SS-A7HO-01A	IIB	WITH TUMOR	Leucovorin	NO	NO	44	Cecum		385.41.0	Nationwide Children's Hospital	TCGA-SS-A7HO-D71980	056AC44F-3B85-41FF-9157-7475F0735646	TCGA-SS-A7HO-F71976	873C44EA-98EA-48F8-B615-B8157BB514C9			NO		1	NO		31	31	93	37	0			1801			81BCC6C7-0E18-4316-8C8D-83A3487718F2	Scheduled Follow-up Submission		Colon Adenocarcinoma	NO	No	YES	NO			NO		NO	25	YES	Complete Response		3
TCGA-A6-2676-01A	IIB	TUMOR FREE	5-FU			75	Cecum		29.80.0	Nationwide Children's Hospital	TCGA-A6-2676-D2541	108e080e-0872-4a94-9b2a-b8990dc5b718	TCGA-A6-2676-F2537	490b19ab-0230-4b0a-9e1d-86b78e119c9d			NO			NO		31	25	113	76	0						5F36CFE5-DC62-455D-A730-238A817C2A65			Colon Adenocarcinoma	NO	No	YES	NO						15	NO			3
TCGA-A6-2676-11A	IIB	TUMOR FREE	5-FU			75	Cecum		29.80.0	Nationwide Children's Hospital	TCGA-A6-2676-D2541	108e080e-0872-4a94-9b2a-b8990dc5b718	TCGA-A6-2676-F2537	490b19ab-0230-4b0a-9e1d-86b78e119c9d			NO			NO		31	25	113	76	0						5F36CFE5-DC62-455D-A730-238A817C2A65			Colon Adenocarcinoma	NO	No	YES	NO						15	NO			3
TCGA-A6-6782-01A	IIB	TUMOR FREE				82			138.76.0	Nationwide Children's Hospital			TCGA-A6-6782-F29583	ef0e3db6-7ea5-4685-b159-fa133ae9db75			NO			NO		31	23			0						CC2317B2-6C49-4FB2-BF9A-060BB3CFB76F			Colon Adenocarcinoma	NO	No	YES	NO			NO			25	NO			3
TCGA-A6-2679-01A	IIB	TUMOR FREE				73	Ascending Colon		76.76.0	Nationwide Children's Hospital			TCGA-A6-2679-F6153	fea92304-47d4-48da-825e-f392753ab136			NO			NO		31	14			0						8E391932-2A19-46DA-B4A0-F222C5447AE1			Colon Adenocarcinoma	YES	No	YES	NO						16	NO			3
TCGA-A6-2679-11A	IIB	TUMOR FREE				73	Ascending Colon		76.76.0	Nationwide Children's Hospital			TCGA-A6-2679-F6153	fea92304-47d4-48da-825e-f392753ab136			NO			NO		31	14			0						8E391932-2A19-46DA-B4A0-F222C5447AE1			Colon Adenocarcinoma	YES	No	YES	NO						16	NO			3
TCGA-AA-3947-01A	IIB	TUMOR FREE				60	Ascending Colon		41.76.0	Nationwide Children's Hospital			TCGA-AA-3947-F37982	2F441C1E-987A-495C-8488-DF77BBA7D3BA			NO					31	8			0						D81B1ED8-7742-4E20-8332-1FEE4F24A680	Scheduled Follow-up Submission	Complete Remission/Response	Colon Mucinous Adenocarcinoma	YES	No	YES	NO			NO		NO	22	NO			3
TCGA-A6-3809-01A	IIB	TUMOR FREE				71	Transverse Colon		41.76.0	Nationwide Children's Hospital			TCGA-A6-3809-F2573	c8e553a4-b76e-48a2-9de6-8e88babbf880			NO			YES		31	29			0						8D568D85-916A-4C5F-9C10-1E54F48D8A0B			Colon Mucinous Adenocarcinoma	NO	No	YES	NO			NO			24	NO		YES	3
TCGA-A6-3809-01B	IIB	TUMOR FREE				71	Transverse Colon		41.76.0	Nationwide Children's Hospital			TCGA-A6-3809-F2573	c8e553a4-b76e-48a2-9de6-8e88babbf880			NO			YES		31	29			0						8D568D85-916A-4C5F-9C10-1E54F48D8A0B			Colon Mucinous Adenocarcinoma	NO	No	YES	NO			NO			24	NO		YES	3
TCGA-A6-3809-11A	IIB	TUMOR FREE				71	Transverse Colon		41.76.0	Nationwide Children's Hospital			TCGA-A6-3809-F2573	c8e553a4-b76e-48a2-9de6-8e88babbf880			NO			YES		31	29			0						8D568D85-916A-4C5F-9C10-1E54F48D8A0B			Colon Mucinous Adenocarcinoma	NO	No	YES	NO			NO			24	NO		YES	3
TCGA-AA-A00N-01A	IIB	WITH TUMOR				75	Cecum		33.77.0	Nationwide Children's Hospital							NO					31	15			0						8D09079E-07E2-4440-A545-89C52FE35089			Colon Mucinous Adenocarcinoma	YES	No	YES	NO			NO			21	YES			3
TCGA-A6-5666-01A	IIC	TUMOR FREE		YES	NO	78	Sigmoid Colon		89.75.0	Nationwide Children's Hospital			TCGA-A6-5666-F12341	16213052-c10a-4309-be05-0e4f3238b6d9			NO			NO		31	27			0			970			0F63AE1E-90C3-42B2-A6DF-8EA3168C3FFC			Colon Adenocarcinoma	NO	No	YES	NO			NO	MSH6-Expressed		30	NO			3
TCGA-A6-5666-11A	IIC	TUMOR FREE		YES	NO	78	Sigmoid Colon		89.75.0	Nationwide Children's Hospital			TCGA-A6-5666-F12341	16213052-c10a-4309-be05-0e4f3238b6d9			NO			NO		31	27			0			970			0F63AE1E-90C3-42B2-A6DF-8EA3168C3FFC			Colon Adenocarcinoma	NO	No	YES	NO			NO	MSH6-Expressed		30	NO			3
TCGA-AA-3672-01A	III	TUMOR FREE				90	Transverse Colon		36.81.0	Nationwide Children's Hospital			TCGA-AA-3672-F37523	2FB64AB5-5FC7-4A29-A92B-826B4A5E9CE4			NO					31	3			0						0627D491-DAD4-433C-A315-19B91AC8F0B8	Scheduled Follow-up Submission		Colon Adenocarcinoma	NO	No	YES	NO			NO		NO	21	NO			3
TCGA-G4-6293-01A	III	TUMOR FREE	Fluorouracil			49	Transverse Colon		116.75.0	Nationwide Children's Hospital	TCGA-G4-6293-D21800	b280e2a2-cbfb-45dd-9277-bb4a0c42f558	TCGA-G4-6293-F21799	38cdb95b-9cce-43d4-b3db-3b0ebc66f744			NO			YES		31	19	235	25	0						DBDB1E97-33E6-48D6-8AA3-DD1ED7E98202	Scheduled Follow-up Submission		Colon Adenocarcinoma	NO	No	YES	NO			YES	MSH6-Not Expressed		26	NO		YES	3
TCGA-CK-4948-01B	III	TUMOR FREE				45	Sigmoid Colon		89.75.0	Nationwide Children's Hospital			TCGA-CK-4948-F9692	8a9a7c16-4f87-48f4-941b-fd7e4b50c299			NO		1	NO		31	31			0						CD36194E-7597-4A99-BD14-FDEA5505D8FF			Colon Adenocarcinoma	NO	No	YES	NO			NO			20			NO	3
TCGA-AA-A01R-01A	III	WITH TUMOR	Irinotecan			47	Ascending Colon	Primary Tumor Field	66.79.0	Nationwide Children's Hospital	TCGA-AA-A01R-D37396	8EF3060A-3D3D-4F10-83A7-29CB9FDF2D8A	TCGA-AA-A01R-F37294	00D1DBC1-D0DF-4D5C-BED3-84288E4F04D4	TCGA-AA-A01R-R38348	F89DB562-523D-4D5B-B67E-CA87697C9064	NO					31	1	820	669	0			608	943	881	DDA8D1B8-DE77-4935-B1F5-D56CD6A61E60	Scheduled Follow-up Submission	Partial Remission/Response	Colon Mucinous Adenocarcinoma	NO	No	YES	NO			NO		YES	19	YES	Radiographic Progressive Disease		3
TCGA-AA-A01R-11A	III	WITH TUMOR	Irinotecan			47	Ascending Colon	Primary Tumor Field	66.79.0	Nationwide Children's Hospital	TCGA-AA-A01R-D37396	8EF3060A-3D3D-4F10-83A7-29CB9FDF2D8A	TCGA-AA-A01R-F37294	00D1DBC1-D0DF-4D5C-BED3-84288E4F04D4	TCGA-AA-A01R-R38348	F89DB562-523D-4D5B-B67E-CA87697C9064	NO					31	1	820	669	0			608	943	881	DDA8D1B8-DE77-4935-B1F5-D56CD6A61E60	Scheduled Follow-up Submission	Partial Remission/Response	Colon Mucinous Adenocarcinoma	NO	No	YES	NO			NO		YES	19	YES	Radiographic Progressive Disease		3
TCGA-AA-3678-01A	III	TUMOR FREE	5-Fluorouracil			60	Sigmoid Colon		36.81.0	Nationwide Children's Hospital	TCGA-AA-3678-D37452	12C68CEF-0CF7-4B84-9CF2-95B80C236707	TCGA-AA-3678-F38085	B25EE50A-4ED3-4E52-8722-931E8E9BAA95			NO					31	10	242	30	0						A045370D-9757-4D0A-9231-4EF0849AECF3	Scheduled Follow-up Submission	Complete Remission/Response	Colon Adenocarcinoma	NO	No	YES	NO			NO		NO	26	YES	Complete Response		3
TCGA-AA-A01T-01A	III	TUMOR FREE	Folinic acid			63	Sigmoid Colon		66.79.0	Nationwide Children's Hospital	TCGA-AA-A01T-D37393	70E04694-EC9B-4596-B5C3-25BC492B1919	TCGA-AA-A01T-F37292	789DD55E-9B97-45A5-A8B1-0A62864EA7A5			NO					31	1	184	61	0						9E04C7D9-5BA1-4D71-B343-F38026CBFDE1	Scheduled Follow-up Submission	Complete Remission/Response	Colon Adenocarcinoma	NO	No	YES	NO			NO		NO	15	YES	Complete Response		3
TCGA-AA-A01T-11A	III	TUMOR FREE	Folinic acid			63	Sigmoid Colon		66.79.0	Nationwide Children's Hospital	TCGA-AA-A01T-D37393	70E04694-EC9B-4596-B5C3-25BC492B1919	TCGA-AA-A01T-F37292	789DD55E-9B97-45A5-A8B1-0A62864EA7A5			NO					31	1	184	61	0						9E04C7D9-5BA1-4D71-B343-F38026CBFDE1	Scheduled Follow-up Submission	Complete Remission/Response	Colon Adenocarcinoma	NO	No	YES	NO			NO		NO	15	YES	Complete Response		3
TCGA-AA-3712-01A	III	WITH TUMOR				65	Descending Colon		116.75.0	Nationwide Children's Hospital							NO					31	18			0						F38897A5-0977-454F-8F57-A21DA57844CB			Colon Adenocarcinoma	NO	No	YES	NO			NO			18	YES			3
TCGA-AA-3712-11A	III	WITH TUMOR				65	Descending Colon		116.75.0	Nationwide Children's Hospital							NO					31	18			0						F38897A5-0977-454F-8F57-A21DA57844CB			Colon Adenocarcinoma	NO	No	YES	NO			NO			18	YES			3
TCGA-G4-6320-01A	III	TUMOR FREE	Fluorouracil			73	Hepatic Flexure		116.75.0	Nationwide Children's Hospital	TCGA-G4-6320-D21913	536049c4-8854-4618-8702-adba0c21b59c	TCGA-G4-6320-F21910	cb06e666-d3ef-4c7c-a79a-4c1ac6ab428c			NO			YES		31	30	209	41	0						4314586C-91DB-4817-9D5C-6125DEA462DC	Scheduled Follow-up Submission		Colon Adenocarcinoma	NO	No	YES	NO			NO			65	YES			3
TCGA-G4-6320-11A	III	TUMOR FREE	Fluorouracil			73	Hepatic Flexure		116.75.0	Nationwide Children's Hospital	TCGA-G4-6320-D21913	536049c4-8854-4618-8702-adba0c21b59c	TCGA-G4-6320-F21910	cb06e666-d3ef-4c7c-a79a-4c1ac6ab428c			NO			YES		31	30	209	41	0						4314586C-91DB-4817-9D5C-6125DEA462DC	Scheduled Follow-up Submission		Colon Adenocarcinoma	NO	No	YES	NO			NO			65	YES			3
TCGA-AA-A01S-01A	III	WITH TUMOR				47	Sigmoid Colon		66.79.0	Nationwide Children's Hospital							NO					31	15			0						FAABB5DE-B8E8-4596-90B4-7C886930EC27			Colon Adenocarcinoma	NO	No	YES	NO			NO			19				3
TCGA-AA-A01S-11A	III	WITH TUMOR				47	Sigmoid Colon		66.79.0	Nationwide Children's Hospital							NO					31	15			0						FAABB5DE-B8E8-4596-90B4-7C886930EC27			Colon Adenocarcinoma	NO	No	YES	NO			NO			19				3
TCGA-AA-3519-01A	III	TUMOR FREE				63	Sigmoid Colon		28.83.0	Nationwide Children's Hospital			TCGA-AA-3519-F37293	F4BE0EA6-7463-4E03-A667-39E8FF29CE0C			NO					31	1			0						84C20200-488C-4E14-BA7D-88EE6148D1E0	Scheduled Follow-up Submission	Complete Remission/Response	Colon Adenocarcinoma	YES	No	YES	NO			NO		NO	43	NO			3
TCGA-AA-3519-11A	III	TUMOR FREE				63	Sigmoid Colon		28.83.0	Nationwide Children's Hospital			TCGA-AA-3519-F37293	F4BE0EA6-7463-4E03-A667-39E8FF29CE0C			NO					31	1			0						84C20200-488C-4E14-BA7D-88EE6148D1E0	Scheduled Follow-up Submission	Complete Remission/Response	Colon Adenocarcinoma	YES	No	YES	NO			NO		NO	43	NO			3
TCGA-AA-3681-01A	III	TUMOR FREE				77	Cecum		36.81.0	Nationwide Children's Hospital			TCGA-AA-3681-F38090	4422CB61-6976-46C1-A681-DBC2C2541401			NO					31	10			0						8ADBED20-F2BD-4FE1-9236-3575EA16D98E	Scheduled Follow-up Submission	Complete Remission/Response	Colon Adenocarcinoma	YES	No	YES	NO			NO		NO	16	NO			3
TCGA-AA-3666-01A	III	WITH TUMOR				68	Cecum		36.81.0	Nationwide Children's Hospital							NO					31	18			0						B2E09D9B-298C-4C1E-A1CB-2B5434BA7767			Colon Adenocarcinoma	NO	No	YES	NO			NO			41	NO			3
TCGA-AA-A01X-01A	III	WITH TUMOR				80	Sigmoid Colon		66.79.0	Nationwide Children's Hospital			TCGA-AA-A01X-F37291	DA968E56-35F5-4A1E-AE22-FCE41C38D5AC			NO					31	1			0			791			F3E9D0E2-786E-418E-A880-9E3D9F326045	Scheduled Follow-up Submission		Colon Adenocarcinoma	YES	No	YES	NO			NO		NO	14	YES			3
TCGA-AA-A01X-11A	III	WITH TUMOR				80	Sigmoid Colon		66.79.0	Nationwide Children's Hospital			TCGA-AA-A01X-F37291	DA968E56-35F5-4A1E-AE22-FCE41C38D5AC			NO					31	1			0			791			F3E9D0E2-786E-418E-A880-9E3D9F326045	Scheduled Follow-up Submission		Colon Adenocarcinoma	YES	No	YES	NO			NO		NO	14	YES			3
TCGA-AA-3971-01A	III	TUMOR FREE	Oxaliplatin			58	Sigmoid Colon		41.76.0	Nationwide Children's Hospital	TCGA-AA-3971-D37425	969A32A8-5D14-4A37-9062-DAF425EA1C5B	TCGA-AA-3971-F37948	2E430C9C-D4FA-4B21-B122-BFE742F043D0			NO					31	6	215	31	0						A5E03F29-7ADB-471E-A235-BE1AA0E4EF5C	Scheduled Follow-up Submission	Complete Remission/Response	Colon Adenocarcinoma	NO	No	YES	NO			NO		NO	19	NO	Complete Response		3
TCGA-G4-6311-01A	III	TUMOR FREE	Fluorouracil			80	Ascending Colon		116.75.0	Nationwide Children's Hospital	TCGA-G4-6311-D21922	f10cb485-4558-454a-9a1e-905a5cabba57	TCGA-G4-6311-F21920	fff8f999-e75e-4ceb-881d-eaf85fc19430			NO			NO		31	27	190	36	0						60719D02-F143-46D4-A620-D9ED25616EE1	Scheduled Follow-up Submission		Colon Adenocarcinoma	NO	No	YES	NO			YES	MSH6-Expressed		37	YES		NO	3
TCGA-G4-6311-11A	III	TUMOR FREE	Fluorouracil			80	Ascending Colon		116.75.0	Nationwide Children's Hospital	TCGA-G4-6311-D21922	f10cb485-4558-454a-9a1e-905a5cabba57	TCGA-G4-6311-F21920	fff8f999-e75e-4ceb-881d-eaf85fc19430			NO			NO		31	27	190	36	0						60719D02-F143-46D4-A620-D9ED25616EE1	Scheduled Follow-up Submission		Colon Adenocarcinoma	NO	No	YES	NO			YES	MSH6-Expressed		37	YES		NO	3
TCGA-G4-6321-01A	III	TUMOR FREE	Oxaliplatin			60	Cecum		116.75.0	Nationwide Children's Hospital	TCGA-G4-6321-D21917	2de2d207-7fac-4c6a-b0b3-57c575eff4f3	TCGA-G4-6321-F21916	fe9a60d5-5c9b-4650-95dd-92820bf57f9f			NO		110	YES		31	30	243	103	0						6B3267D2-EA44-4623-806C-D49E8B981CBB	Scheduled Follow-up Submission		Colon Adenocarcinoma	YES	No	YES	NO			YES	MSH6-Expressed		44	NO		YES	3
TCGA-AA-3842-01A	IIIA	TUMOR FREE	Oxaliplatin			51	Sigmoid Colon		41.76.0	Nationwide Children's Hospital	TCGA-AA-3842-D37477	2CE1D74C-9405-46AD-BC26-F102D37AE18D	TCGA-AA-3842-F38229	3D95E78B-2025-41B4-B8CA-F463B4644D6C			NO					31	11	212	59	0			396			BF8FEA55-A581-410B-8EDB-6A3EA5D9D94D	Scheduled Follow-up Submission	Complete Remission/Response	Colon Adenocarcinoma	YES	No	YES	NO			NO		NO	12	YES			3
TCGA-CM-5341-01A	IIIA	TUMOR FREE	Leucovorin Calcium			82	Sigmoid Colon		76.76.0	Nationwide Children's Hospital	TCGA-CM-5341-D16157	516885c2-a0e5-4bd5-ad56-d9d59a1c9a8a	TCGA-CM-5341-F5924	0058a4df-fac6-459e-80cf-70ea5009daea			NO			NO		31	10	273	122	0						15FCE1DD-F20E-425A-9ABA-F0771C532595			Colon Adenocarcinoma	YES	No	YES	NO			NO			18	YES			3
TCGA-D5-6922-01A	IIIA	TUMOR FREE				76	Sigmoid Colon		157.69.0	Nationwide Children's Hospital			TCGA-D5-6922-F29859	66bc8d5c-ee7d-4545-9bf9-06e36badd434			NO			NO		31	30			0						07E64C80-08B8-422A-B7E5-ACCCCA61F954	Scheduled Follow-up Submission		Colon Adenocarcinoma	NO	No	YES	NO			NO			8	YES			3
TCGA-D5-5539-01A	IIIA	WITH TUMOR	5-FU	NO	NO	60	Ascending Colon		89.75.0	Nationwide Children's Hospital	TCGA-D5-5539-D20730	cfa250cc-1c8d-4e9f-8385-fe6426cd2c8c	TCGA-D5-5539-F20729	747a6f16-843f-475d-a1af-3bba604fc855			NO					31	19	195	38	0			579			70E82B05-2D7A-4982-9CF4-BFDC756DF0C0	Scheduled Follow-up Submission		Colon Mucinous Adenocarcinoma		No	YES	NO						4	YES			3
TCGA-CM-4750-01A	IIIA	TUMOR FREE	Oxaliplatin			34			76.76.0	Nationwide Children's Hospital	TCGA-CM-4750-D9914	52a49370-98c2-41f8-a0bf-4f67af1d0fae	TCGA-CM-4750-F9913	b016c66b-e66a-42b2-91df-5c97284dabe1			NO		4	YES		31	24	168	49	0						192B9CF9-5B6F-4DA8-B63C-618BAF1B82D3			Colon Adenocarcinoma	YES	No	YES	NO			YES	MSH6-Not Expressed		52	YES			3
TCGA-AA-A01C-01A	IIIA	TUMOR FREE				75	Ascending Colon		33.77.0	Nationwide Children's Hospital			TCGA-AA-A01C-F37307	46508480-8E1F-419E-BAF0-708998F1FF2A			NO					31	1			0						054E8E33-CE37-45D0-82BB-F49E26008201	Scheduled Follow-up Submission	Complete Remission/Response	Colon Adenocarcinoma	YES	No	YES	NO			NO		NO	31	YES			3
TCGA-A6-A5ZU-01A	IIIB	TUMOR FREE	Fluorouracil			59	Transverse Colon		300.54.0	Nationwide Children's Hospital	TCGA-A6-A5ZU-D51213	8049EF92-87B1-4195-A843-E594E482D74A	TCGA-A6-A5ZU-F51209	6ECF4958-2F65-442A-B152-5460B63406E3			NO			NO		31	13	274	105	0						B7745DD1-C2DF-4553-A5B4-F15CD480A9D7	Scheduled Follow-up Submission	Complete Remission/Response	Colon Adenocarcinoma	NO	No	YES	NO			YES	MSH6-Expressed	NO	60	YES	Complete Response	NO	3
TCGA-D5-5538-01A	IIIB	TUMOR FREE	Calcium Foliatum, fluorouracilum, oxaliplatinum, dexamethassone	NO	NO	60	Cecum		89.75.0	Nationwide Children's Hospital	TCGA-D5-5538-D13828	20ccac76-619d-4720-a197-8a648eb7ef26	TCGA-D5-5538-F13827	b0e0994a-d81f-4ead-be64-788e2950a919			NO		50	NO		31	20	282	22	0			1007			DF6E5B48-FF9A-4BF3-9E46-211DC548E3C9	Scheduled Follow-up Submission		Colon Adenocarcinoma	NO	No	YES	NO			NO			6	NO			3
TCGA-A6-A566-01A	IIIB	WITH TUMOR	Fluorouracil	YES	YES	55	Descending Colon		300.54.0	Nationwide Children's Hospital	TCGA-A6-A566-D42264	4F12D452-984F-40FF-A277-8CDEDCAA4B42	TCGA-A6-A566-F42248	B606B322-10CC-448D-8676-D394D2E536CD						NO		31	15	253	76	0			257			B1BC2F95-2DC2-4279-A6A1-5072714DB6E7	Additional New Tumor Event	Progressive Disease	Colon Mucinous Adenocarcinoma	NO	No	YES	YES		NO			NO	13	YES	Clinical Progressive Disease		3
TCGA-A6-5657-01A	IIIB	TUMOR FREE	Oxaliplatin			65			89.75.0	Nationwide Children's Hospital	TCGA-A6-5657-D12384	acfd75b3-5851-4076-9e2d-847babf77bf1	TCGA-A6-5657-F12381	2a00b819-eef2-417d-b86f-364469b808cf			NO			NO		31	31	54	40	0						C5214225-B21E-437E-9664-AF5C7F7FA03E			Colon Adenocarcinoma	NO	No	YES	NO			NO			42	YES			3
TCGA-A6-5657-11A	IIIB	TUMOR FREE	Oxaliplatin			65			89.75.0	Nationwide Children's Hospital	TCGA-A6-5657-D12384	acfd75b3-5851-4076-9e2d-847babf77bf1	TCGA-A6-5657-F12381	2a00b819-eef2-417d-b86f-364469b808cf			NO			NO		31	31	54	40	0						C5214225-B21E-437E-9664-AF5C7F7FA03E			Colon Adenocarcinoma	NO	No	YES	NO			NO			42	YES			3
TCGA-AD-6895-01A	IIIB	TUMOR FREE				84	Cecum		157.69.0	Nationwide Children's Hospital			TCGA-AD-6895-F47141	783101A7-E808-4F09-A2E9-5D0BDEF470AE			NO		1	NO		31	22			0						670C83E7-6ACD-42D1-88FB-674889779AC4	Scheduled Follow-up Submission	Complete Remission/Response	Colon Adenocarcinoma		No	YES	NO			NO		NO	17	YES			3
TCGA-AZ-4615-01A	IIIB	WITH TUMOR	XELODA		NO	84			76.76.0	Nationwide Children's Hospital	TCGA-AZ-4615-D20214	9550a75a-dc24-400b-92c2-7665b57c6325	TCGA-AZ-4615-F19857	c0630af6-c2eb-4c0b-8452-cbb1963a40ee					50			31	30	264	89	0			688			D708B0B4-BFC2-4209-96C1-2E819F5A19F7			Colon Adenocarcinoma		No	YES	YES		NO				18	YES			3
TCGA-A6-6654-01A	IIIB	TUMOR FREE	5 FU			65	Descending Colon		138.76.0	Nationwide Children's Hospital	TCGA-A6-6654-D29786	a044ff74-4c3b-4a2e-b545-074c96ff4752	TCGA-A6-6654-F29546	31b87b18-a612-40b9-b2ff-9bd5c7060d6b			NO					31	22	290	136	0						230516B0-BDEA-4791-BB88-1562171AACFA			Colon Adenocarcinoma	YES	No	YES	NO			YES	MSH6-Expressed		65	YES		NO	3
TCGA-AA-3967-01A	IIIB	TUMOR FREE	Oxaliplatin			77	Sigmoid Colon		45.78.0	Nationwide Children's Hospital	TCGA-AA-3967-D37422	845B10DA-CB7B-4517-ADFB-318C6F3A217E	TCGA-AA-3967-F37952	641DCD68-3906-4437-9AD3-B08A5E91B4C3			NO					31	6	182	90	0						E99C5EF4-67F1-46FC-BEA2-DBD59BF1F29C	Scheduled Follow-up Submission	Complete Remission/Response	Colon Adenocarcinoma	YES	No	YES	NO			NO		NO	33	NO	Complete Response		3
TCGA-NH-A50V-01A	IIIB	TUMOR FREE	leucovorin			69	Cecum		300.54.0	Nationwide Children's Hospital	TCGA-NH-A50V-D67775	16E59916-25D8-47FA-BCB8-D292AF311082	TCGA-NH-A50V-F50653	56B89B24-F861-46C9-9FAD-68D0AC29AB4A			NO		0.45	NO		31	28	210	53	0						8AEB6748-333A-4A15-880E-60365C658C27	Scheduled Follow-up Submission	Complete Remission/Response	Colon Adenocarcinoma		No	YES	NO			NO		NO	35	NO	Complete Response	NO	3
TCGA-CM-5344-01A	IIIB	TUMOR FREE	Leucovorin			39	Sigmoid Colon		116.75.0	Nationwide Children's Hospital	TCGA-CM-5344-D15260	983af547-6cba-4e7d-a1c7-2ca7836f519c	TCGA-CM-5344-F11071	20db41d8-690b-4408-b7a6-2841532b3874			NO			YES		31	3	229	68	0						75C7F458-6B57-4D1F-A051-40391529AEEA			Colon Adenocarcinoma	YES	No	YES	NO			YES	MSH6-Not Expressed		108	YES		NO	3
TCGA-G4-6322-01A	IIIB	WITH TUMOR	Leucovorin	NO	NO	65	Descending Colon		116.75.0	Nationwide Children's Hospital	TCGA-G4-6322-D21963	9f9a389b-abde-4403-819f-44e648bcc4b2	TCGA-G4-6322-F21960	b8500ee6-e106-4046-8c89-9ca1cab89d29			NO			YES		31	21	190	36	0			789			DC0A76F6-4FEC-4308-BD06-22EC993CE2A9	Scheduled Follow-up Submission		Colon Mucinous Adenocarcinoma	NO	No	YES	NO			NO			26	YES			3
TCGA-G4-6322-11A	IIIB	WITH TUMOR	Leucovorin	NO	NO	65	Descending Colon		116.75.0	Nationwide Children's Hospital	TCGA-G4-6322-D21963	9f9a389b-abde-4403-819f-44e648bcc4b2	TCGA-G4-6322-F21960	b8500ee6-e106-4046-8c89-9ca1cab89d29			NO			YES		31	21	190	36	0			789			DC0A76F6-4FEC-4308-BD06-22EC993CE2A9	Scheduled Follow-up Submission		Colon Mucinous Adenocarcinoma	NO	No	YES	NO			NO			26	YES			3
TCGA-AA-3955-01A	IIIB	TUMOR FREE	Oxaliplatin			38	Descending Colon		41.76.0	Nationwide Children's Hospital	TCGA-AA-3955-D37379	CDACF96B-2A58-4F42-8195-990F0E68F7C0	TCGA-AA-3955-F37979	9B65EC20-49D8-46CA-A6D0-5A0B54E49744			NO					31	8	150	28	0						0C064E0C-301F-4FD7-9CE8-169137342CC9	Scheduled Follow-up Submission	Complete Remission/Response	Colon Adenocarcinoma	YES	No	YES	NO			NO		NO	31	YES	Complete Response		3
TCGA-4N-A93T-01A	IIIB	WITH TUMOR	Xeloda			67	Ascending Colon		385.41.0	Nationwide Children's Hospital	TCGA-4N-A93T-D65957	25E5CD87-BB8D-4D2A-8219-1660D2F13AEE	TCGA-4N-A93T-F67783	B614BDCE-3651-4441-BA59-DDDD53D595FF			NO		30	YES		31	11		68	0						40515554-B76F-4892-B550-0131D341EB03	Scheduled Follow-up Submission	Stable Disease	Colon Adenocarcinoma	NO	No	YES	NO			YES	MSH6-Expressed	NO	25	NO			3
TCGA-CM-6680-01A	IIIB	TUMOR FREE				78	Cecum		138.76.0	Nationwide Children's Hospital			TCGA-CM-6680-F15662	9856b08b-2641-4f63-be5b-59945123fb24			NO			NO		31				0						042CAB17-6DBE-4913-B913-88E828FBD274	Scheduled Follow-up Submission		Colon Adenocarcinoma	NO	No	YES	NO			NO			17	NO			3
TCGA-D5-6538-01A	IIIB	TUMOR FREE	XELODA			79	Hepatic Flexure		116.75.0	Nationwide Children's Hospital	TCGA-D5-6538-D28625	fe993031-2966-48c0-af72-b6e31f2652ec	TCGA-D5-6538-F28624	798baee4-cda2-479c-ac27-f84845d43d2d						NO		31	27		23	0						0A829625-E63F-4E4B-B01A-1D2625683372	Scheduled Follow-up Submission		Colon Adenocarcinoma	NO	No	YES	NO			NO			14	NO			3
TCGA-CM-6172-01A	IIIB	TUMOR FREE	Leucovorin			70	Sigmoid Colon		89.75.0	Nationwide Children's Hospital	TCGA-CM-6172-D15207	1c92cd0a-a3ad-417d-b9f2-5ee194656f03	TCGA-CM-6172-F14264	d180aa0c-ec3a-446b-b981-6811e90280db			NO			NO		31	26	245	89	0						E3F88793-7CC3-4D6F-A0DA-A9EB576AC4A4	Scheduled Follow-up Submission		Colon Adenocarcinoma	NO	No	YES	NO			NO			17	NO			3
TCGA-AZ-4308-01A	IIIB	TUMOR FREE	Leucovorin			47	Sigmoid Colon		76.76.0	Nationwide Children's Hospital	TCGA-AZ-4308-D72532	2D0F4E33-22EC-4990-80E0-158C353540BB	TCGA-AZ-4308-F19852	b227cfa3-9e85-4720-b2b8-903b59232ca6					1			31	30	196	53	0						F9D814CB-138E-46C1-8860-D8342A4B7E1B			Colon Adenocarcinoma		No	YES				YES	MSH6-Expressed		14	YES	Complete Response	NO	3
TCGA-A6-4107-01A	IIIB	TUMOR FREE	5 FU			57	Ascending Colon		76.76.0	Nationwide Children's Hospital	TCGA-A6-4107-D7160	efcd9394-67ff-45db-a8c8-2a14eafa65f6	TCGA-A6-4107-F7149	e5557d3d-e9ec-4249-abfc-4f84d612633a			NO			NO		31	4	199	50	0						EA335D22-A0C5-46D9-AD48-75DAD7D8C8EC			Colon Adenocarcinoma	NO	No	YES	NO			YES	MSH6-Expressed		28	YES		NO	3
TCGA-A6-4107-11A	IIIB	TUMOR FREE	5 FU			57	Ascending Colon		76.76.0	Nationwide Children's Hospital	TCGA-A6-4107-D7160	efcd9394-67ff-45db-a8c8-2a14eafa65f6	TCGA-A6-4107-F7149	e5557d3d-e9ec-4249-abfc-4f84d612633a			NO			NO		31	4	199	50	0						EA335D22-A0C5-46D9-AD48-75DAD7D8C8EC			Colon Adenocarcinoma	NO	No	YES	NO			YES	MSH6-Expressed		28	YES		NO	3
TCGA-AA-3860-01A	IIIB	TUMOR FREE	Oxaliplatin			53	Sigmoid Colon		36.81.0	Nationwide Children's Hospital	TCGA-AA-3860-D37485	572E00AF-360A-426A-8377-D9A247751050	TCGA-AA-3860-F37997	2EF46C9E-FC1B-440F-A15A-EE37772766A5			NO					31	8	184	31	0						E6AFC068-1FEA-4B4D-B58E-70AC7F0BE090	Scheduled Follow-up Submission	Complete Remission/Response	Colon Adenocarcinoma	YES	No	YES	NO			NO		NO	14	YES	Complete Response		3
TCGA-AD-6888-01A	IIIB	WITH TUMOR		NO	NO	73	Hepatic Flexure		157.69.0	Nationwide Children's Hospital			TCGA-AD-6888-F37065	B32EF3E1-DAA3-4FEA-A05A-FDC5809D1030			NO		90	YES		31	26			0			343			13380EC3-15E7-4C0A-9104-D30D1190B135	Scheduled Follow-up Submission	Progressive Disease	Colon Adenocarcinoma	YES	No	YES	NO			NO		NO	18	YES			3
TCGA-A6-A56B-01A	IIIB	TUMOR FREE	Cetuximab	NO	NO	57	Sigmoid Colon		300.54.0	Nationwide Children's Hospital	TCGA-A6-A56B-D42092	E4C65970-C55E-48AF-A90D-85AC6045F18C	TCGA-A6-A56B-F45684	9057886A-BF48-4C84-BAA1-32D272E06D4D			NO		15	YES		31	22	243	82	0			1678			98D7A7D8-2F23-4815-8426-17CA61605B42	Additional New Tumor Event		Colon Adenocarcinoma	NO	No	YES	YES					NO	25	YES	Complete Response		3
TCGA-F4-6460-01A	IIIB	WITH TUMOR	Capecitabine	YES	NO	51	Sigmoid Colon		123.72.0	Nationwide Children's Hospital	TCGA-F4-6460-D29825	24A4BE6E-8504-46A7-9FE6-9F601A1E0AAA	TCGA-F4-6460-F29824	C5664BD6-77BB-4B54-95E7-0253119610DE			NO			NO		31	29	229	26	0			313			5CAB9680-2352-4D67-B025-BFF486E819B1	Scheduled Follow-up Submission		Colon Adenocarcinoma	NO	No	YES	NO			NO			6	NO			3
TCGA-CM-4748-01A	IIIB	TUMOR FREE	IRINOtecan HCl			53	Transverse Colon		76.76.0	Nationwide Children's Hospital	TCGA-CM-4748-D33838	BD739F62-0557-4954-8F18-02B97C1411C4	TCGA-CM-4748-F5913	002365d7-6ffd-45ae-9564-8c0374075959			NO			NO		31	10		670	0						8DFF63BB-7B2D-4A7B-9F75-015C0E021A6F			Colon Mucinous Adenocarcinoma	YES	No	YES	NO			YES	MSH6-Not Expressed		23	YES			3
TCGA-RU-A8FL-01A	IIIB	WITH TUMOR	FOLFOX	YES	NO	51	Cecum	Distant Recurrence	385.41.0	Nationwide Children's Hospital	TCGA-RU-A8FL-D68088	6F9A2902-54C7-401D-BEEB-5A1F444AFCCE	TCGA-RU-A8FL-F56044	812A0A9A-C44E-42EF-B200-38EED15CB539	TCGA-RU-A8FL-R68275	07403C45-7D5F-4DAB-AFD2-0AC913DD0AFB	NO		65	NO		31	13	210	48	0		463	256	788	788	667FA1C9-9044-4995-8865-DC8D265C100F		Progressive Disease	Colon Adenocarcinoma	NO	No	YES	YES		NO	NO		NO	21		Stable Disease	NO	3
TCGA-A6-6651-01A	IIIB	TUMOR FREE	Fluorouracil			55	Transverse Colon		138.76.0	Nationwide Children's Hospital	TCGA-A6-6651-D18529	74c23414-80cb-4ae3-bcf2-a52122118f4f	TCGA-A6-6651-F18649	a004938c-4f52-49d0-a40c-d8f5558d23d5			NO			YES		31	21	249	77	0						161E580E-77AF-4314-B946-3B87669BD937			Colon Adenocarcinoma	YES	No	YES	NO			NO			33	YES			3
TCGA-D5-5541-01A	IIIB	TUMOR FREE	Calcium Foliatum, fluorouracilum, oxaliplatinum, dexamethassone			63	Sigmoid Colon		89.75.0	Nationwide Children's Hospital	TCGA-D5-5541-D13833	a81be0b5-fa86-4b78-91df-05546d47d69c	TCGA-D5-5541-F13832	2de2e12a-db7f-4273-b7b7-ce76fb26a638			NO		36	NO		31	4	279	19	0						36DF97AB-5E82-43CE-A7CA-389C714A2ABB	Scheduled Follow-up Submission		Colon Adenocarcinoma	NO	No	YES	NO			NO			8	NO			3
TCGA-CM-5348-01A	IIIB	TUMOR FREE				72	Cecum		116.75.0	Nationwide Children's Hospital			TCGA-CM-5348-F11073	3c365d30-5309-45a7-b628-7d656b45cafb			NO			YES		31	3			0						6BBE944E-80D7-4FE3-A7AB-02F78C36DE38			Colon Adenocarcinoma	YES	No	YES	NO			NO			19	YES			3
TCGA-G4-6309-01A	IIIB	TUMOR FREE	Xeloda	YES	YES	40	Sigmoid Colon		138.76.0	Nationwide Children's Hospital	TCGA-G4-6309-D21947	0104d92b-90fe-42c8-9f02-dd916ce7b46f	TCGA-G4-6309-F21946	f271a489-f64b-4e61-8b65-af850ac0e6d4			NO			YES		31	7	254	73	0			2176			8B560D15-0674-4FC9-AB35-D7B63A42403B	Scheduled Follow-up Submission		Colon Adenocarcinoma	NO	No	YES	NO			YES	MSH6-Expressed		24	NO		YES	3
TCGA-CM-5863-01A	IIIB	TUMOR FREE	Fluorouracil			60	Ascending Colon		138.76.0	Nationwide Children's Hospital	TCGA-CM-5863-D17062	2e32a9b2-feed-4616-84aa-8c1d6ca8acd6	TCGA-CM-5863-F14267	a8d0bbc6-dfa2-4f5d-befe-d6395ed24794			NO			NO		31	26	240	86	0						F674C37E-63C5-464F-9F4B-966373372E37	Scheduled Follow-up Submission		Colon Mucinous Adenocarcinoma	NO	No	YES	NO			NO			12	NO			3
TCGA-AA-3525-01A	IIIB	TUMOR FREE				90	Hepatic Flexure		29.80.0	Nationwide Children's Hospital			TCGA-AA-3525-F37306	95AC1AA9-E012-4D2A-91DC-9DDB8A973FFA			NO					31	1			0						E11EF347-F228-47E8-BD9D-66706918BAE0	Scheduled Follow-up Submission	Partial Remission/Response	Colon Adenocarcinoma	NO	No	YES	NO			NO		NO	28	NO			3
TCGA-AA-3525-11A	IIIB	TUMOR FREE				90	Hepatic Flexure		29.80.0	Nationwide Children's Hospital			TCGA-AA-3525-F37306	95AC1AA9-E012-4D2A-91DC-9DDB8A973FFA			NO					31	1			0						E11EF347-F228-47E8-BD9D-66706918BAE0	Scheduled Follow-up Submission	Partial Remission/Response	Colon Adenocarcinoma	NO	No	YES	NO			NO		NO	28	NO			3
TCGA-G4-6310-01A	IIIB	TUMOR FREE	Leucovorin			69	Cecum	Primary Tumor Field	116.75.0	Nationwide Children's Hospital	TCGA-G4-6310-D21933	892163e8-62fc-4fbe-a0ed-712508e46f84	TCGA-G4-6310-F21927	3d26dfa2-5342-49fc-9e8c-67fb064d7cfa	TCGA-G4-6310-R21939	951909fd-4b2b-4d3f-918a-34269d0a70fc	NO		8	NO	1	31	25	76	34	0				132	90	7B06B944-7685-467F-AB7E-37D53288013C	Scheduled Follow-up Submission		Colon Adenocarcinoma	NO	No	YES	NO			YES	MSH6-Expressed		66	NO		NO	3
TCGA-A6-2672-01A	IIIB	TUMOR FREE				82			29.80.0	Nationwide Children's Hospital			TCGA-A6-2672-F2080	49e421b1-e78f-4fec-a3e8-d82944961098			NO			NO		31	7			0						630CD25C-8AF8-4A09-A12E-E7352DD1698E			Colon Adenocarcinoma	YES	No	YES	NO						29	YES			3
TCGA-A6-2672-01B	IIIB	TUMOR FREE				82			29.80.0	Nationwide Children's Hospital			TCGA-A6-2672-F2080	49e421b1-e78f-4fec-a3e8-d82944961098			NO			NO		31	7			0						630CD25C-8AF8-4A09-A12E-E7352DD1698E			Colon Adenocarcinoma	YES	No	YES	NO						29	YES			3
TCGA-A6-2672-11A	IIIB	TUMOR FREE				82			29.80.0	Nationwide Children's Hospital			TCGA-A6-2672-F2080	49e421b1-e78f-4fec-a3e8-d82944961098			NO			NO		31	7			0						630CD25C-8AF8-4A09-A12E-E7352DD1698E			Colon Adenocarcinoma	YES	No	YES	NO						29	YES			3
TCGA-AA-A00J-01A	IIIB	TUMOR FREE	5-Fluorouracil			80	Ascending Colon		30.78.0	Nationwide Children's Hospital	TCGA-AA-A00J-D37416	B3019D2B-1967-4313-8010-AE45C7D73ADA	TCGA-AA-A00J-F37934	58F5600A-7ED6-4DE3-8793-E927257C4EF3			NO					31	6	245	31	0						3697DE43-CF54-45F5-8432-2D6B2C235F5A	Scheduled Follow-up Submission	Partial Remission/Response	Colon Mucinous Adenocarcinoma	YES	No	YES	NO			NO		NO	24	YES	Partial Response		3
TCGA-A6-5667-01A	IIIB	TUMOR FREE	5FU			40	Sigmoid Colon		116.75.0	Nationwide Children's Hospital	TCGA-A6-5667-D13429	70fb07b7-8554-46f0-b865-ad8979c5ddba	TCGA-A6-5667-F13411	653617e8-af70-4eca-9a56-5c65f4886720			NO			NO		31	27	225	62	0						5F7FAD81-1F23-442E-9564-E1049F011DB2			Colon Adenocarcinoma		No	YES	NO			YES	MSH6-Expressed		48	YES		NO	3
TCGA-A6-5667-11A	IIIB	TUMOR FREE	5FU			40	Sigmoid Colon		116.75.0	Nationwide Children's Hospital	TCGA-A6-5667-D13429	70fb07b7-8554-46f0-b865-ad8979c5ddba	TCGA-A6-5667-F13411	653617e8-af70-4eca-9a56-5c65f4886720			NO			NO		31	27	225	62	0						5F7FAD81-1F23-442E-9564-E1049F011DB2			Colon Adenocarcinoma		No	YES	NO			YES	MSH6-Expressed		48	YES		NO	3
TCGA-CM-6162-01A	IIIB	TUMOR FREE	Fluorouracil			48	Ascending Colon		89.75.0	Nationwide Children's Hospital	TCGA-CM-6162-D15251	22258b34-c867-40d2-86f5-1c577600455d	TCGA-CM-6162-F13927	b510abb2-c59c-4638-b0eb-4bb40c02d62b			NO			YES		31	19	240	86	0						54D1901C-5593-421B-999C-D018CB8AC757	Scheduled Follow-up Submission		Colon Mucinous Adenocarcinoma	NO	No	YES	NO			YES	MSH6-Expressed		46	YES			3
TCGA-A6-6649-01A	IIIB	TUMOR FREE	Fluorouracil			66			123.72.0	Nationwide Children's Hospital	TCGA-A6-6649-D19161	6d48ab98-3956-42ff-b409-3acaa4fe5334	TCGA-A6-6649-F19130	94a3ae6f-1301-4a8f-8cc1-bccc72c5b005			NO			YES		31	2	147	68	0						7034E7B1-6362-4F7F-BBC4-3489D39944A9			Colon Adenocarcinoma	YES	No	YES	NO						23	YES			3
TCGA-AA-3994-01A	IIIB	TUMOR FREE	Capecitabine			69	Transverse Colon		45.78.0	Nationwide Children's Hospital	TCGA-AA-3994-D37439	09F57FC8-2E45-4B15-83F1-490E1762A214	TCGA-AA-3994-F37935	32EEB948-E325-44CE-BCA5-13765A63879F			NO					31	6	334	30	0						9EDA0B1A-5105-4A42-B7C1-9D817ACC745C	Scheduled Follow-up Submission	Complete Remission/Response	Colon Mucinous Adenocarcinoma	YES	No	YES	NO			NO		NO	24	NO	Complete Response		3
TCGA-CM-4751-01A	IIIB	TUMOR FREE	Oxaliplatin			62	Cecum		138.76.0	Nationwide Children's Hospital	TCGA-CM-4751-D16812	38f342e3-3027-4015-9bd8-e32b4147942b	TCGA-CM-4751-F14661	1fae9028-35a5-42dc-878d-02b34e17e449			NO			NO		31	8	208	54	0						E6FDFEC0-2952-4C1B-B90E-26E83380E6D1	Scheduled Follow-up Submission		Colon Adenocarcinoma	NO	No	YES	NO			NO			48	YES			3
TCGA-D5-6926-01A	IIIB	TUMOR FREE	5-Fluorouracil + leucovorin			65	Sigmoid Colon	Primary Tumor Field	157.69.0	Nationwide Children's Hospital	TCGA-D5-6926-D29710	b896f753-4ea9-43d6-a893-529e05927fbb	TCGA-D5-6926-F29708	ea66d5f0-67f6-4508-a51f-6c3bf90e1f40	TCGA-D5-6926-R29711	c6d6548c-5524-47d9-b2fd-55f412ec75e4	NO			NO		31	26	196	42	0				179	157	EEEE2CA1-2DFC-4C10-999E-43C3F709B457	Scheduled Follow-up Submission		Colon Adenocarcinoma	NO	No	YES	NO			NO			34	NO		NO	3
TCGA-AA-A00Q-01A	IIIB	TUMOR FREE	Oxaliplatin			66	Sigmoid Colon		30.78.0	Nationwide Children's Hospital	TCGA-AA-A00Q-D37415	2FFB89A0-6358-4261-AD46-64CC67C11629	TCGA-AA-A00Q-F37316	CF962324-805E-4A84-AFE0-43118E001C25			NO					31	1	334	61	0						2ECC461E-8B48-4B3E-AC2B-9E1F3274D67E	Scheduled Follow-up Submission	Complete Remission/Response	Colon Adenocarcinoma	NO	No	YES	NO			NO		NO	31	YES	Complete Response		3
TCGA-G4-6298-01A	IIIB	WITH TUMOR	Irinotecan	YES	NO	90	Cecum		116.75.0	Nationwide Children's Hospital	TCGA-G4-6298-D21968	b201fb4c-7422-447a-87c1-c46516ed2b91	TCGA-G4-6298-F21899	f60f0d08-60bd-4515-aa39-c364b1163c69			NO			NO		31	20	462	412	0			291			8117611A-3A9C-40C7-8A44-E1AB639544D2	Scheduled Follow-up Submission		Colon Adenocarcinoma	NO	No	YES	NO			NO			37	NO			3
TCGA-G4-6298-11A	IIIB	WITH TUMOR	Irinotecan	YES	NO	90	Cecum		116.75.0	Nationwide Children's Hospital	TCGA-G4-6298-D21968	b201fb4c-7422-447a-87c1-c46516ed2b91	TCGA-G4-6298-F21899	f60f0d08-60bd-4515-aa39-c364b1163c69			NO			NO		31	20	462	412	0			291			8117611A-3A9C-40C7-8A44-E1AB639544D2	Scheduled Follow-up Submission		Colon Adenocarcinoma	NO	No	YES	NO			NO			37	NO			3
TCGA-AA-3949-01A	IIIB	TUMOR FREE				87	Ascending Colon		41.76.0	Nationwide Children's Hospital			TCGA-AA-3949-F37981	AEF77669-A4D5-4595-B86E-5001F2BCDEE8			NO					31	8			0						CE838240-5466-47C9-AD81-39F2F3FE5835	Scheduled Follow-up Submission	Complete Remission/Response	Colon Mucinous Adenocarcinoma	NO	No	YES	NO			NO		NO	19	NO			3
TCGA-CK-4950-01A	IIIB	TUMOR FREE	Fluorouracil			68	Cecum		116.75.0	Nationwide Children's Hospital	TCGA-CK-4950-D72395	41B9C695-3F5C-4EC0-B94D-60E1AE573021	TCGA-CK-4950-F9824	033e4e32-4fc0-4574-af89-feaf7df285a9			NO		25	NO		31	1	237	49	0						918A9E46-B204-4AAE-A6AE-7589F9C95618			Colon Mucinous Adenocarcinoma	NO	No	YES	NO						18	NO	Complete Response		3
TCGA-CK-4947-01B	IIIB	WITH TUMOR	Oxaliplatin	YES	NO	46	Sigmoid Colon		89.75.0	Nationwide Children's Hospital	TCGA-CK-4947-D14535	74525cbb-3c61-46d2-a8ee-503e66ff4ad3	TCGA-CK-4947-F9794	dccfb70e-98e2-44e0-b30c-c8fb98e6568a			NO			NO		31	31	448	448	0			21			5C58186B-2570-439E-8AF5-EEEE75F9BE8C			Colon Adenocarcinoma	NO	No	YES	NO						12				3
TCGA-G4-6307-01A	IIIB	TUMOR FREE	Leucovorin			37	Sigmoid Colon		116.75.0	Nationwide Children's Hospital	TCGA-G4-6307-D21943	14d134ef-0304-4361-99b3-d74891f94c8a	TCGA-G4-6307-F21940	59ed0f8f-0e78-4a58-820c-451e0ec019e9			NO			YES		31	25	229	47	0						579D2FED-C4D5-4833-887D-7BCBA261A80B	Scheduled Follow-up Submission		Colon Adenocarcinoma		No	YES	NO				MSH6-Expressed		17	YES		NO	3
TCGA-A6-2678-01A	IIIB	TUMOR FREE	5- FU			43	Transverse Colon		28.83.0	Nationwide Children's Hospital	TCGA-A6-2678-D2529	a47a2727-c80a-47bf-82e3-43613c0f7535	TCGA-A6-2678-F2526	fd97dc90-ee0e-42dd-82ef-992ccbbc0559			NO			NO		31	25	214	60	0						9C3F2F33-B6D4-4217-8A7D-0EEF2C845188			Colon Adenocarcinoma	NO	No	YES	NO			YES	MSH6-Expressed		26	YES		NO	3
TCGA-A6-2678-11A	IIIB	TUMOR FREE	5- FU			43	Transverse Colon		28.83.0	Nationwide Children's Hospital	TCGA-A6-2678-D2529	a47a2727-c80a-47bf-82e3-43613c0f7535	TCGA-A6-2678-F2526	fd97dc90-ee0e-42dd-82ef-992ccbbc0559			NO			NO		31	25	214	60	0						9C3F2F33-B6D4-4217-8A7D-0EEF2C845188			Colon Adenocarcinoma	NO	No	YES	NO			YES	MSH6-Expressed		26	YES		NO	3
TCGA-CA-6715-01A	IIIB	TUMOR FREE	Folinic Acid			63	Sigmoid Colon		138.76.0	Nationwide Children's Hospital	TCGA-CA-6715-D70879	56419CB6-A31A-4499-A503-8EBEDBCC1950	TCGA-CA-6715-F70873	0386CE41-CC4D-4F0D-89FE-56E3E6574DD8								31	10	227	44	0						ED9EE210-EF71-4750-B56F-22554BA24FB0	Scheduled Follow-up Submission	Complete Remission/Response	Colon Adenocarcinoma		No	YES						NO	2		Complete Response		3
TCGA-AY-6386-01A	IIIB	TUMOR FREE	5FU			66	Cecum		116.75.0	Nationwide Children's Hospital	TCGA-AY-6386-D21745	dcd152ef-7b0f-4554-8701-587498c2fb1b	TCGA-AY-6386-F21744	e09f8b62-6bec-42ff-9f44-7c287ab2d81a			NO			YES		31	20	246	73	0						B43E23A8-A476-4C61-8798-EEE14E062DB9			Colon Adenocarcinoma	NO	No	YES	NO			NO			19	NO		NO	3
TCGA-A6-6137-01A	IIIB	TUMOR FREE	Leucovorin			55	Hepatic Flexure		123.72.0	Nationwide Children's Hospital	TCGA-A6-6137-D18042	2b2b0da3-33bf-4d8f-bb44-a404410e818d	TCGA-A6-6137-F18036	a37c30e7-467e-4fb3-8336-9cc8aeaa8e11			NO			NO		31	3	218	28	0						B5530C5E-38E8-49D7-BEA3-CCF9A4C66810			Colon Adenocarcinoma	YES	No	YES	NO						21	NO			3
TCGA-D5-6537-01A	IIIB	WITH TUMOR		NO	NO	64	Transverse Colon		116.75.0	Nationwide Children's Hospital			TCGA-D5-6537-F28923	867db67e-686b-4bfa-97d6-ba7216a534f9			NO		18	YES		31	2			0			123			F2767A9E-3A34-4169-BE45-F078F6FFE848	Scheduled Follow-up Submission		Colon Adenocarcinoma		No	YES	NO						11	YES			3
TCGA-AZ-6605-01A	IIIB	TUMOR FREE	FOLFOX			77	Ascending Colon		138.76.0	Nationwide Children's Hospital	TCGA-AZ-6605-D34155	06300BAA-C980-4F05-B262-22DD1912B178	TCGA-AZ-6605-F34154	58A9C23A-7394-458B-A7EB-75006F85004B								31	31	105	56	0						98CD3690-7B7A-4A54-9B6A-1405E86757E4	Scheduled Follow-up Submission	Stable Disease	Colon Adenocarcinoma		No	YES						NO	22	YES	Stable Disease		3
TCGA-AZ-6605-11A	IIIB	TUMOR FREE	FOLFOX			77	Ascending Colon		138.76.0	Nationwide Children's Hospital	TCGA-AZ-6605-D34155	06300BAA-C980-4F05-B262-22DD1912B178	TCGA-AZ-6605-F34154	58A9C23A-7394-458B-A7EB-75006F85004B								31	31	105	56	0						98CD3690-7B7A-4A54-9B6A-1405E86757E4	Scheduled Follow-up Submission	Stable Disease	Colon Adenocarcinoma		No	YES						NO	22	YES	Stable Disease		3
TCGA-AA-A00U-01A	IIIB	TUMOR FREE	Oxaliplatin			50	Ascending Colon		30.78.0	Nationwide Children's Hospital	TCGA-AA-A00U-D37382	EA070337-0D97-467F-B588-9F256BE4C9F4	TCGA-AA-A00U-F37314	68EDBD99-5315-477A-A969-8A979FD02A8F			NO					31	1	214	61	0						5DAEB446-44CB-4AD2-8AA0-DB8AF7470907	Scheduled Follow-up Submission	Complete Remission/Response	Colon Adenocarcinoma	YES	No	YES	NO			NO		NO		NO	Complete Response		3
TCGA-D5-6535-01A	IIIB	TUMOR FREE				80	Ascending Colon		116.75.0	Nationwide Children's Hospital			TCGA-D5-6535-F28924	4c8edf3f-088b-44b8-ac9a-3174e674e754			NO		1	YES		31	2			0						49AE1978-AEB0-43E6-A238-C87065B3E157	Scheduled Follow-up Submission		Colon Adenocarcinoma	NO	No	YES	NO						6	YES			3
TCGA-F4-6459-01A	IIIB	TUMOR FREE				61	Sigmoid Colon		123.72.0	Nationwide Children's Hospital			TCGA-F4-6459-F29831	05EBC8EB-FA35-4BE4-9E17-29A5F91E2AA7			NO			NO		31	29			0						FA71D1E3-CD76-47B2-9093-41D87E5D6B5D	Scheduled Follow-up Submission		Colon Adenocarcinoma	NO	No	YES	NO			NO			6	NO			3
TCGA-AA-3552-01A	IIIC	TUMOR FREE				85	Cecum		28.83.0	Nationwide Children's Hospital			TCGA-AA-3552-F37508	877C5351-9662-4840-846C-66D848A52F4C			NO					31	3			0			122			E66B523B-85F9-48A6-911A-1DF8B806371B	Scheduled Follow-up Submission	Complete Remission/Response	Colon Adenocarcinoma	NO	No	YES	NO			NO		NO	20	YES			3
TCGA-AY-4070-01A	IIIC	WITH TUMOR	Irinotecan	YES	NO	50	Cecum		45.78.0	Nationwide Children's Hospital	TCGA-AY-4070-D20685	2a9501ce-b4e0-48b7-bcc1-39ccd2b189df	TCGA-AY-4070-F3531	f27453aa-abaa-4a40-8c16-d2ccf73dff51			NO			NO		31	18	239	212	0			186			07537A0F-592A-4CFD-B270-360B42EBAA7C			Colon Adenocarcinoma	NO	No	YES	YES		NO	NO			15	YES			3
TCGA-AA-A00F-01A	IIIC	TUMOR FREE	Oxaliplatin			66	Sigmoid Colon		30.78.0	Nationwide Children's Hospital	TCGA-AA-A00F-D37419	157B2E65-0CA0-485B-9762-7F17FCBD7934	TCGA-AA-A00F-F37931	118C2D51-6961-4975-8E8E-2895C8A36910			NO					31	6	213	61	0						5EB23638-ED1A-4881-BBC8-D5522E563F98	Scheduled Follow-up Submission	Partial Remission/Response	Colon Adenocarcinoma	NO	No	YES	NO			NO		NO	25	YES	Partial Response		3
TCGA-A6-3807-01A	IIIC	TUMOR FREE	Leucovorin			53	Sigmoid Colon		41.76.0	Nationwide Children's Hospital	TCGA-A6-3807-D2548	96c56ecc-18dd-4d47-9052-82db0bb3e1b6	TCGA-A6-3807-F2546	0ac8de49-6a23-48b4-af74-8aaf2a64ca09			NO			YES		31	26	242	74	0						E7174675-B394-44F8-864B-4CF908486466			Colon Adenocarcinoma	NO	No	YES	NO			NO			24	YES		NO	3
TCGA-A6-3807-11A	IIIC	TUMOR FREE	Leucovorin			53	Sigmoid Colon		41.76.0	Nationwide Children's Hospital	TCGA-A6-3807-D2548	96c56ecc-18dd-4d47-9052-82db0bb3e1b6	TCGA-A6-3807-F2546	0ac8de49-6a23-48b4-af74-8aaf2a64ca09			NO			YES		31	26	242	74	0						E7174675-B394-44F8-864B-4CF908486466			Colon Adenocarcinoma	NO	No	YES	NO			NO			24	YES		NO	3
TCGA-A6-A565-01A	IIIC	WITH TUMOR	Oxaliplatin	YES	NO	34	Transverse Colon		300.54.0	Nationwide Children's Hospital	TCGA-A6-A565-D42144	5BD8C24D-85AD-4D45-8D64-5DF0775A2B08	TCGA-A6-A565-F42133	FE61AD85-7191-41E6-A1C8-607C0EBBB29F						YES		31	12			0			439			EB6332D7-A4CF-445B-9638-6506AE4BD0C7	Additional New Tumor Event	Progressive Disease	Colon Mucinous Adenocarcinoma	NO	No	YES	YES					NO	41	YES	Clinical Progressive Disease		3
TCGA-AA-3529-01A	IIIC	WITH TUMOR				78	Sigmoid Colon		28.83.0	Nationwide Children's Hospital							NO					31	18			0						DB89D3D2-F31B-4245-8AF6-B222A17396A2			Colon Adenocarcinoma	NO	No	YES	NO			NO			34	YES			3
TCGA-AA-3529-11A	IIIC	WITH TUMOR				78	Sigmoid Colon		28.83.0	Nationwide Children's Hospital							NO					31	18			0						DB89D3D2-F31B-4245-8AF6-B222A17396A2			Colon Adenocarcinoma	NO	No	YES	NO			NO			34	YES			3
TCGA-CK-4952-01A	IIIC	TUMOR FREE				48	Ascending Colon		116.75.0	Nationwide Children's Hospital			TCGA-CK-4952-F9748	112c687f-cc16-4102-a7d3-eaf410addfa1			NO		21	NO		31	31			0						CA285E8B-AA9D-46C7-9AC9-92BE6871B94B			Colon Mucinous Adenocarcinoma	NO	No	YES	NO			NO			31	NO		NO	3
TCGA-F4-6807-01A	IIIC	TUMOR FREE	Xeloda			51	Hepatic Flexure		138.76.0	Nationwide Children's Hospital	TCGA-F4-6807-D35070	7599BE98-8FE6-4E14-A6BF-8F31624CF90F	TCGA-F4-6807-F35069	87FD22DD-F8E5-4E3D-B0D7-30C94649F108			NO			NO		31	14	284	73	0						82F66FB6-EA39-4A64-9382-8F8D5C0444B4	Scheduled Follow-up Submission	Complete Remission/Response	Colon Adenocarcinoma	NO	No	YES	NO			NO		NO	12	NO	Complete Response	NO	3
TCGA-A6-6781-01A	IIIC	TUMOR FREE	Leucovorin			43			157.69.0	Nationwide Children's Hospital	TCGA-A6-6781-D29219	c2c8bb68-9f4d-4197-8e3e-b42eb78201c6	TCGA-A6-6781-F29216	e8050064-6641-462c-af41-0d85d0c12b58			NO			YES		31	12	221	32	0						FD0E4486-2E27-4239-8B33-30FA23F72AC8			Colon Mucinous Adenocarcinoma		No	YES	NO			NO			30	YES			3
TCGA-A6-6781-01B	IIIC	TUMOR FREE	Leucovorin			43			157.69.0	Nationwide Children's Hospital	TCGA-A6-6781-D29219	c2c8bb68-9f4d-4197-8e3e-b42eb78201c6	TCGA-A6-6781-F29216	e8050064-6641-462c-af41-0d85d0c12b58			NO			YES		31	12	221	32	0						FD0E4486-2E27-4239-8B33-30FA23F72AC8			Colon Mucinous Adenocarcinoma		No	YES	NO			NO			30	YES			3
TCGA-A6-5660-01A	IIIC	TUMOR FREE	5FU			73	Cecum		89.75.0	Nationwide Children's Hospital	TCGA-A6-5660-D12418	ef6fde9e-c1b4-4576-aacb-a8869a522738	TCGA-A6-5660-F12414	38affb8d-f8ed-4aa8-a42c-edd6bdc795e3			NO			YES		31	1	243	82	0						2E4409FB-4970-4F03-9EEB-6D50FB9A243A			Colon Adenocarcinoma	NO	No	YES	NO			NO			23	YES			3
TCGA-A6-5660-11A	IIIC	TUMOR FREE	5FU			73	Cecum		89.75.0	Nationwide Children's Hospital	TCGA-A6-5660-D12418	ef6fde9e-c1b4-4576-aacb-a8869a522738	TCGA-A6-5660-F12414	38affb8d-f8ed-4aa8-a42c-edd6bdc795e3			NO			YES		31	1	243	82	0						2E4409FB-4970-4F03-9EEB-6D50FB9A243A			Colon Adenocarcinoma	NO	No	YES	NO			NO			23	YES			3
TCGA-F4-6461-01A	IIIC	WITH TUMOR				41	Hepatic Flexure		123.72.0	Nationwide Children's Hospital			TCGA-F4-6461-F29823	4B99A840-611B-4FF1-880C-E1E3FBA76407			NO			NO		31	29			0			288			75D1483A-0C3F-49AB-A6A3-31C2110C8592	Scheduled Follow-up Submission		Colon Adenocarcinoma	NO	No	YES	NO			NO			5	NO			3
TCGA-AD-6899-01A	IIIC	TUMOR FREE				84	Cecum		157.69.0	Nationwide Children's Hospital			TCGA-AD-6899-F47188	1C49AF32-BFF3-4B1C-96B5-4BE89D2C0AB5					1	NO		31	22			0						6118965F-F36D-4F26-B6FA-44065B36A02A	Scheduled Follow-up Submission	Complete Remission/Response	Colon Mucinous Adenocarcinoma	NO	No	YES	NO					NO	20	YES			3
TCGA-AA-3952-01A	IIIC	WITH TUMOR				68	Descending Colon		41.76.0	Nationwide Children's Hospital							NO					31	18			0						CD5905C8-96CE-48DB-A5B2-91782CBAF000			Colon Adenocarcinoma	YES	No	YES	NO			NO			14	YES			3
TCGA-D5-6931-01A	IIIC	TUMOR FREE				77	Transverse Colon		157.69.0	Nationwide Children's Hospital			TCGA-D5-6931-F29860	f6243a61-da18-4069-b6ea-1352e162e728			NO			NO		31	30			0						6CC30414-E952-4463-BCF0-33CFE5A3AB5F	Scheduled Follow-up Submission		Colon Adenocarcinoma	NO	No	YES	NO			NO			14	YES			3
TCGA-CM-6167-01A	IIIC	TUMOR FREE				57	Cecum		89.75.0	Nationwide Children's Hospital			TCGA-CM-6167-F13937	d46c7031-cf91-4f95-843b-d7b96a01aa12			NO			YES		31	19			0						B4797D5B-6644-4A26-883C-F3335F752621	Scheduled Follow-up Submission		Colon Adenocarcinoma	NO	No	YES	NO			YES	MSH6-Not Expressed		40	YES			3
TCGA-QG-A5YV-01A	IIIC	TUMOR FREE	Xeloda			64	Sigmoid Colon		300.54.0	Nationwide Children's Hospital	TCGA-QG-A5YV-D44472	90AC2E57-1CE1-40BD-A06A-24E02797C282	TCGA-QG-A5YV-F58611	958B8030-CB7F-4A51-A42C-D8BBCCB79DDD			NO		4	NO		31	16	174	72	0						8A4AC183-A8B3-46F3-80F7-90815646C46D	Scheduled Follow-up Submission	Complete Remission/Response	Colon Adenocarcinoma	NO	No	YES	NO			NO		NO	33	NO	Complete Response		3
TCGA-AA-3844-01A	IIIC	WITH TUMOR	Bevacizumab			78	Sigmoid Colon	Primary Tumor Field	41.76.0	Nationwide Children's Hospital	TCGA-AA-3844-D37482	BAC19AFA-78D6-45CA-B1DB-BC08D71E505E	TCGA-AA-3844-F38230	C3740971-CEB9-4D61-BA5F-16B5EE9D2DAE	TCGA-AA-3844-R38347	B7EBC09D-93F7-42B2-88AA-53817AB5FCB7	NO					31	11	393	393	0			365	424	393	9B3C5308-F316-457D-9405-3F0B0B542339	Scheduled Follow-up Submission	Progressive Disease	Colon Adenocarcinoma	NO	No	YES	NO			NO		NO	18	YES	Radiographic Progressive Disease		3
TCGA-G4-6299-01A	IIIC	TUMOR FREE	Oxaliplatin			69	Descending Colon		123.72.0	Nationwide Children's Hospital	TCGA-G4-6299-D22032	cdfa4fa2-4682-4fc8-883a-185c52a8986d	TCGA-G4-6299-F22028	cb9fbe96-b7d6-4ab4-8c09-98fa666fc952			NO			NO		31	20	192	38	0						32B94DE7-9CDF-4EC8-AB56-81037F4C8D13	Scheduled Follow-up Submission		Colon Adenocarcinoma	NO	No	YES	NO			NO			17	YES			3
TCGA-F4-6704-01A	IIIC	TUMOR FREE				60	Sigmoid Colon		138.76.0	Nationwide Children's Hospital							NO			NO		31	25			0						8AA5A977-17C6-4BC7-B2C0-5B234D71CB44			Colon Mucinous Adenocarcinoma	NO	No	YES	NO			YES	MSH6-Expressed		18	NO		NO	3
TCGA-F4-6704-11A	IIIC	TUMOR FREE				60	Sigmoid Colon		138.76.0	Nationwide Children's Hospital							NO			NO		31	25			0						8AA5A977-17C6-4BC7-B2C0-5B234D71CB44			Colon Mucinous Adenocarcinoma	NO	No	YES	NO			YES	MSH6-Expressed		18	NO		NO	3
TCGA-QG-A5YW-01A	IIIC	TUMOR FREE	oxaliplatin			55	Cecum		300.54.0	Nationwide Children's Hospital	TCGA-QG-A5YW-D48503	8B2088DB-6AF0-441E-A2FF-1AD44019549B	TCGA-QG-A5YW-F58609	7B1A87B7-6636-4298-8E71-2668C157A716			NO		165	NO		31	16	197	42	0						BEE124E8-F57A-406E-8A72-47413F5168AC	Scheduled Follow-up Submission		Colon Mucinous Adenocarcinoma	NO	No	YES	NO			YES	MSH6-Expressed	NO	15	NO	Complete Response		3
TCGA-NH-A6GA-01A	IIIC	WITH TUMOR	fluorouracil	NO	NO	58	Ascending Colon	Distant site	385.41.0	Nationwide Children's Hospital	TCGA-NH-A6GA-D58982	74ED3264-9A64-47E0-8F75-79C3CC3E61DC	TCGA-NH-A6GA-F64783	F615DBA7-6A47-49BC-80E0-456FC6B54725	TCGA-NH-A6GA-R48253	9489281F-763F-4FB4-AF49-EC4AD1927943	NO		50	NO		31	11	135	61	0			6	118	106	BFCD3E15-DFC5-460D-805F-311DF8948FB8	Scheduled Follow-up Submission	Progressive Disease	Colon Adenocarcinoma		No	YES	YES	12	YES			NO	33	YES	Radiographic Progressive Disease	NO	3
TCGA-AD-6965-01A	IIIC	WITH TUMOR	Leucovorin	YES	NO	62	Cecum		157.69.0	Nationwide Children's Hospital	TCGA-AD-6965-D72562	9904C076-BC2D-4783-B9E1-4E983C9C15D4	TCGA-AD-6965-F47143	35430D11-7EE9-42EB-AC57-5148A88E8D95			NO					31	22	196	42	0			648			AE83B062-136F-482C-BCC9-3851A2675859	Scheduled Follow-up Submission	Progressive Disease	Colon Adenocarcinoma		No	YES	NO			NO		NO	17	YES	Complete Response		3
TCGA-G4-6317-01A	IIIC	TUMOR FREE	Leucovorin	NO	NO	51	Sigmoid Colon		116.75.0	Nationwide Children's Hospital	TCGA-G4-6317-D21909	f832e4e9-adbc-47e3-8ded-4aa8a47b947b	TCGA-G4-6317-F21905	10c5ef89-d062-465e-a0ed-a8eea2794475			NO			NO		31	30	201	47	0		621	592			A8A9E84D-3D62-4C68-AEED-E8B3AB1D4651	Scheduled Follow-up Submission		Colon Adenocarcinoma	NO	No	YES	YES		NO	YES	MSH6-Expressed		109			NO	3
TCGA-G4-6317-02A	IIIC	TUMOR FREE	Leucovorin	NO	NO	51	Sigmoid Colon		116.75.0	Nationwide Children's Hospital	TCGA-G4-6317-D21909	f832e4e9-adbc-47e3-8ded-4aa8a47b947b	TCGA-G4-6317-F21905	10c5ef89-d062-465e-a0ed-a8eea2794475			NO			NO		31	30	201	47	0		621	592			A8A9E84D-3D62-4C68-AEED-E8B3AB1D4651	Scheduled Follow-up Submission		Colon Adenocarcinoma	NO	No	YES	YES		NO	YES	MSH6-Expressed		109			NO	3
TCGA-AY-6196-01A	IIIC	TUMOR FREE				47	Cecum		116.75.0	Nationwide Children's Hospital			TCGA-AY-6196-F21742	67f6053c-81fe-4190-a695-1dd09993577f			NO			NO		31	20			0						305E993A-283A-415E-B9BE-3AF1AD071739			Colon Mucinous Adenocarcinoma	NO	No	YES	NO			YES	MSH6-Not Expressed		14	YES		NO	3
TCGA-AA-A01D-01A	IIIC	WITH TUMOR	Panitumumab			47	Sigmoid Colon		33.77.0	Nationwide Children's Hospital	TCGA-AA-A01D-D37409	45839A4B-3333-43FE-ABE2-E6FCFE5D837D	TCGA-AA-A01D-F37305	26344A26-417D-42DC-B6A6-3C793D445365			NO					31	1	304	273	0			183			0A8FF73E-FB71-470B-A030-503836A90889	Scheduled Follow-up Submission	Progressive Disease	Colon Mucinous Adenocarcinoma	NO	No	YES	NO			NO		NO	12	YES	Clinical Progressive Disease		3
TCGA-AA-3542-01A	IIIC	TUMOR FREE	Oxaliplatin			69	Sigmoid Colon		28.83.0	Nationwide Children's Hospital	TCGA-AA-3542-D37455	FA7BF379-E96D-4367-95B2-B00912AE20E1	TCGA-AA-3542-F37322	FB094A2F-6E19-4AB1-8D1F-78D3895A57CD			NO					31	1	214	30	0						38B9F418-792B-401F-B26A-6511D7A69B55	Scheduled Follow-up Submission	Complete Remission/Response	Colon Adenocarcinoma	YES	No	YES	NO			NO		NO	18	YES	Complete Response		3
TCGA-NH-A6GB-01A	IIIC	WITH TUMOR	fluorouracil			71	Transverse Colon		385.41.0	Nationwide Children's Hospital	TCGA-NH-A6GB-D66875	BEFB19FB-01C4-46FB-AA30-1EC5EAE2D187	TCGA-NH-A6GB-F64052	FB304E65-E495-4720-AAB8-1DED76C06642			NO		25	NO		31	25	576	49	0						6340CCD4-6D66-4F7C-8504-5097E8ED980A	Scheduled Follow-up Submission	Progressive Disease	Colon Adenocarcinoma		No	YES	YES		NO	NO		NO	13	NO	Clinical Progressive Disease		3
TCGA-A6-5664-01A	IIIC	WITH TUMOR	Fluorouracil	YES	NO	80	Cecum		138.76.0	Nationwide Children's Hospital	TCGA-A6-5664-D33774	D8CFB903-4B53-4FDB-B226-2893791A7ADF	TCGA-A6-5664-F15773	1a788873-317a-4b1c-902b-33fdd6561dba			NO			YES		31	31	637	301	0			643			C1AD8EAC-59FE-4B0A-9B5F-F55F4FF3581C			Colon Adenocarcinoma	YES	No	YES	NO			YES	MSH6-Expressed		18	YES	Clinical Progressive Disease	NO	3
TCGA-AA-A01K-01A	IIIC	TUMOR FREE	Oxaliplatin			74	Sigmoid Colon		33.77.0	Nationwide Children's Hospital	TCGA-AA-A01K-D37399	4BEE62E4-B052-4D7B-B1AE-7020CE37EC3F	TCGA-AA-A01K-F37298	E5AA78A4-0BE9-43F2-93DD-3C7CE6B26EA0			NO					31	1	243	61	0						196C8318-AB36-4303-BBB4-3E2EE709F0D0	Scheduled Follow-up Submission	Complete Remission/Response	Colon Adenocarcinoma	NO	No	YES	NO			NO		NO	35	YES	Complete Response		3
TCGA-AA-3560-01A	IIIC	TUMOR FREE	Oxaliplatin			72	Sigmoid Colon		28.83.0	Nationwide Children's Hospital	TCGA-AA-3560-D37465	1791EB2A-6782-4676-B313-4B8F73B36DD0	TCGA-AA-3560-F37514	4ED04A14-4E95-45D1-98E7-D07792B41B14			NO					31	3	212	31	0						BCB48BE9-5133-4FB9-8F10-3FA26F710736	Scheduled Follow-up Submission	Complete Remission/Response	Colon Adenocarcinoma	YES	No	YES	NO			NO		NO	25	YES	Complete Response		3
TCGA-AA-3548-01A	IIIC	TUMOR FREE	Irinotecan			71	Cecum		28.83.0	Nationwide Children's Hospital	TCGA-AA-3548-D37458	E07A2591-6A1E-4F73-A3D3-516AC60E8D80	TCGA-AA-3548-F37506	63124CE1-05B3-4E7A-B8C1-A08BC2750EBE			NO					31	3	304	31	0						E2C74003-7E8C-42A8-B70F-8952F38C0BA0	Scheduled Follow-up Submission	Complete Remission/Response	Colon Adenocarcinoma	NO	No	YES	NO			NO		NO	23	YES	Complete Response		3
TCGA-A6-2677-01A	IIIC	TUMOR FREE	5-FU			68	Cecum		28.83.0	Nationwide Children's Hospital	TCGA-A6-2677-D2518	f63c40b8-a6dc-4a65-b2ed-e7b458fd120a	TCGA-A6-2677-F2506	52bd140c-7803-4ae0-af1b-98be72f3af5b			NO			NO		31	22	252	112	0						5C9637B0-16A3-4E46-8729-D8DF7578B9D8			Colon Adenocarcinoma	NO	No	YES	NO						30	YES			3
TCGA-A6-2677-01B	IIIC	TUMOR FREE	5-FU			68	Cecum		28.83.0	Nationwide Children's Hospital	TCGA-A6-2677-D2518	f63c40b8-a6dc-4a65-b2ed-e7b458fd120a	TCGA-A6-2677-F2506	52bd140c-7803-4ae0-af1b-98be72f3af5b			NO			NO		31	22	252	112	0						5C9637B0-16A3-4E46-8729-D8DF7578B9D8			Colon Adenocarcinoma	NO	No	YES	NO						30	YES			3
TCGA-A6-2677-11A	IIIC	TUMOR FREE	5-FU			68	Cecum		28.83.0	Nationwide Children's Hospital	TCGA-A6-2677-D2518	f63c40b8-a6dc-4a65-b2ed-e7b458fd120a	TCGA-A6-2677-F2506	52bd140c-7803-4ae0-af1b-98be72f3af5b			NO			NO		31	22	252	112	0						5C9637B0-16A3-4E46-8729-D8DF7578B9D8			Colon Adenocarcinoma	NO	No	YES	NO						30	YES			3
TCGA-AA-A02F-01A	IV	WITH TUMOR	Bevacizumab			68	Sigmoid Colon		33.77.0	Nationwide Children's Hospital	TCGA-AA-A02F-D37391	9C785800-15D7-46C2-95F4-282E60286F9C	TCGA-AA-A02F-F37284	B2DD90E7-DAE0-4B5B-B680-86B485017428			NO					31	1	1096	59	0						C08ED24C-A7B5-4113-ACDA-21AC5AA1AEA7	Scheduled Follow-up Submission	Partial Remission/Response	Colon Adenocarcinoma	NO	No	YES	NO			NO		NO	12	YES	Partial Response		3
TCGA-AA-3679-01A	IV	WITH TUMOR	Bevacizumab			59	Descending Colon		36.81.0	Nationwide Children's Hospital	TCGA-AA-3679-D37462	AED3958D-DA22-4743-AE53-4EF7F530F02B	TCGA-AA-3679-F38086	59725454-43AB-4DD9-8AFA-20448C8C34B1			NO					31	10		61	0						9B96086F-8901-4CB9-BF10-4FBC1ED04818	Scheduled Follow-up Submission	Progressive Disease	Colon Adenocarcinoma	NO	No	YES	NO			NO		NO	12	YES			3
TCGA-AA-A02J-01A	IV	WITH TUMOR				70	Sigmoid Colon		33.77.0	Nationwide Children's Hospital							NO					31	15			0						AF167A31-FEAB-49EF-B262-BD14A30E389D			Colon Adenocarcinoma	NO	No	YES	NO			NO			13	YES			3
TCGA-A6-2671-01A	IV	WITH TUMOR	Erbitux	YES	NO	85	Sigmoid Colon		76.76.0	Nationwide Children's Hospital	TCGA-A6-2671-D31184	f8603c4a-b9ed-4efa-a9d1-07b84ae5c330	TCGA-A6-2671-F6018	10ec0e4e-441f-4654-89e4-0f17c6426814			NO			NO		31	24	1091	1041	0			1215			F1B305A8-0C90-4BC1-B44B-C739F96E9067			Colon Adenocarcinoma	YES	No	YES	NO						27	YES	Clinical Progressive Disease		3
TCGA-A6-2671-11A	IV	WITH TUMOR	Erbitux	YES	NO	85	Sigmoid Colon		76.76.0	Nationwide Children's Hospital	TCGA-A6-2671-D31184	f8603c4a-b9ed-4efa-a9d1-07b84ae5c330	TCGA-A6-2671-F6018	10ec0e4e-441f-4654-89e4-0f17c6426814			NO			NO		31	24	1091	1041	0			1215			F1B305A8-0C90-4BC1-B44B-C739F96E9067			Colon Adenocarcinoma	YES	No	YES	NO						27	YES	Clinical Progressive Disease		3
TCGA-AZ-6606-01A	IV	WITH TUMOR	5 FU			81	Cecum		138.76.0	Nationwide Children's Hospital	TCGA-AZ-6606-D34174	410BCD90-40D4-47F1-82A9-917465D28CD4	TCGA-AZ-6606-F34172	4604BF3C-B5B2-45B2-86AA-DE805C7D7810								31	1	165	165	0						DF205E68-D183-42A0-8EED-44EE1E7A672F	Scheduled Follow-up Submission	Progressive Disease	Colon Adenocarcinoma		No	YES						NO	17	YES	Clinical Progressive Disease		3
TCGA-AZ-6606-11A	IV	WITH TUMOR	5 FU			81	Cecum		138.76.0	Nationwide Children's Hospital	TCGA-AZ-6606-D34174	410BCD90-40D4-47F1-82A9-917465D28CD4	TCGA-AZ-6606-F34172	4604BF3C-B5B2-45B2-86AA-DE805C7D7810								31	1	165	165	0						DF205E68-D183-42A0-8EED-44EE1E7A672F	Scheduled Follow-up Submission	Progressive Disease	Colon Adenocarcinoma		No	YES						NO	17	YES	Clinical Progressive Disease		3
TCGA-AZ-4323-01A	IV	WITH TUMOR	Oxaliplatin			37	Cecum		138.76.0	Nationwide Children's Hospital	TCGA-AZ-4323-D30624	d2b47817-125a-48ac-85c5-bda942ea8cb8	TCGA-AZ-4323-F19855	d48d2369-d5d1-43a9-bc42-08696d05ce5e								31	29		27	0						CCF99C69-5BB8-49F3-BECA-8037DBE39D1F			Colon Adenocarcinoma		No	YES							30				3
TCGA-AA-3684-01A	IV	WITH TUMOR				65	Cecum		36.81.0	Nationwide Children's Hospital							NO					31	18			0						3F5A3825-242E-4760-A941-9272F1F6D972			Colon Mucinous Adenocarcinoma	YES	No	YES	NO			NO			10	YES			3
TCGA-G4-6297-01A	IV	WITH TUMOR	Fluorouracil	YES	NO	55	Cecum		116.75.0	Nationwide Children's Hospital	TCGA-G4-6297-D22097	D3DB8174-2096-4232-874D-ED93B8C42CAE	TCGA-G4-6297-F22064	d7035a2c-884f-4052-b38b-cc5578b55ff2			NO			YES		31	19	2450	2450	0			439			C3F70A90-23B9-4431-B95E-4AAEAD491637	Scheduled Follow-up Submission		Colon Adenocarcinoma	YES	No	YES	NO			NO			36	YES			3
TCGA-G4-6297-11A	IV	WITH TUMOR	Fluorouracil	YES	NO	55	Cecum		116.75.0	Nationwide Children's Hospital	TCGA-G4-6297-D22097	D3DB8174-2096-4232-874D-ED93B8C42CAE	TCGA-G4-6297-F22064	d7035a2c-884f-4052-b38b-cc5578b55ff2			NO			YES		31	19	2450	2450	0			439			C3F70A90-23B9-4431-B95E-4AAEAD491637	Scheduled Follow-up Submission		Colon Adenocarcinoma	YES	No	YES	NO			NO			36	YES			3
TCGA-AA-3488-01A	IV	WITH TUMOR				58	Sigmoid Colon		76.76.0	Nationwide Children's Hospital							NO					31	18			0						BD0CC256-B256-4019-BE23-C075AB1A68E9			Colon Adenocarcinoma	NO	No	YES	NO			NO			26				3
TCGA-AA-3488-11A	IV	WITH TUMOR				58	Sigmoid Colon		76.76.0	Nationwide Children's Hospital							NO					31	18			0						BD0CC256-B256-4019-BE23-C075AB1A68E9			Colon Adenocarcinoma	NO	No	YES	NO			NO			26				3
TCGA-5M-AAT4-01A	IV	WITH TUMOR				74	Ascending Colon		422.36.0	Nationwide Children's Hospital			TCGA-5M-AAT4-F70103	5FB76E81-1057-4EA8-A938-3DD73EEBC1A9			NO			YES		31	27			0						E6D070C2-FC07-4D26-8BFC-19BFE3187B50		Progressive Disease	Colon Adenocarcinoma	NO	No	YES	NO			NO		NO	3				3
TCGA-AA-A02E-01A	IV	WITH TUMOR				82	Cecum		33.77.0	Nationwide Children's Hospital							NO					31	15			0						816A8B7D-4E56-45C3-ACE7-5444010DC094			Colon Adenocarcinoma	NO	No	YES	NO			NO			16	YES			3
TCGA-A6-A567-01A	IV	WITH TUMOR		YES	NO	56	Sigmoid Colon		300.54.0	Nationwide Children's Hospital			TCGA-A6-A567-F42414	5F11CCA6-115A-4400-B869-884FB7517976						YES		31	18			0		1137	1069			CACF7613-460F-45E7-AD3B-F9C8F7A253E6	Additional New Tumor Event	Progressive Disease	Colon Adenocarcinoma	NO	No	YES	YES					NO	41	YES			3
TCGA-AA-3662-01A	IV	WITH TUMOR	Capecitabine			80	Sigmoid Colon		116.75.0	Nationwide Children's Hospital	TCGA-AA-3662-D37403	7ABB665F-CA40-4858-A7EB-4D5B975E83F4	TCGA-AA-3662-F37519	F088688F-498E-4403-8FCC-ADF69EF64C0C			NO					31	3	184	62	0						5CE4AE88-EBA6-423D-84E1-BAD3D8F16B70	Scheduled Follow-up Submission	Partial Remission/Response	Colon Adenocarcinoma	YES	No	YES	NO			NO		NO	15	NO	Partial Response		3
TCGA-AA-3662-11A	IV	WITH TUMOR	Capecitabine			80	Sigmoid Colon		116.75.0	Nationwide Children's Hospital	TCGA-AA-3662-D37403	7ABB665F-CA40-4858-A7EB-4D5B975E83F4	TCGA-AA-3662-F37519	F088688F-498E-4403-8FCC-ADF69EF64C0C			NO					31	3	184	62	0						5CE4AE88-EBA6-423D-84E1-BAD3D8F16B70	Scheduled Follow-up Submission	Partial Remission/Response	Colon Adenocarcinoma	YES	No	YES	NO			NO		NO	15	NO	Partial Response		3
TCGA-G4-6314-01A	IV	WITH TUMOR	Cetuximab	NO	YES	76	Cecum	Distant Recurrence	116.75.0	Nationwide Children's Hospital	TCGA-G4-6314-D21821	6b644f7b-34e8-4860-ab40-d199dd3202cd	TCGA-G4-6314-F21805	f42fd0c2-7add-45cf-8a01-cab1e3fb9742	TCGA-G4-6314-R21829	58a7c745-c9f0-4ca4-9e8c-1880ea0e319c	YES	Normal		YES	4	31	27	1045	954	0			605	1093	1093	29BB9CE1-F67E-463B-A8B8-A2B927654BB3	Scheduled Follow-up Submission		Colon Adenocarcinoma	NO	No	YES	YES		NO	NO			59	YES			3
TCGA-G4-6314-11A	IV	WITH TUMOR	Cetuximab	NO	YES	76	Cecum	Distant Recurrence	116.75.0	Nationwide Children's Hospital	TCGA-G4-6314-D21821	6b644f7b-34e8-4860-ab40-d199dd3202cd	TCGA-G4-6314-F21805	f42fd0c2-7add-45cf-8a01-cab1e3fb9742	TCGA-G4-6314-R21829	58a7c745-c9f0-4ca4-9e8c-1880ea0e319c	YES	Normal		YES	4	31	27	1045	954	0			605	1093	1093	29BB9CE1-F67E-463B-A8B8-A2B927654BB3	Scheduled Follow-up Submission		Colon Adenocarcinoma	NO	No	YES	YES		NO	NO			59	YES			3
TCGA-5M-AAT6-01A	IV	WITH TUMOR		YES	NO	40	Transverse Colon		422.36.0	Nationwide Children's Hospital			TCGA-5M-AAT6-F70107	783689E7-9A4D-45AD-81DF-3DE92AA8A28F						YES		31	27			0			219			3A4E7D99-AB44-4EF0-A9F4-F9F19D8389C5	Scheduled Follow-up Submission	Progressive Disease	Colon Adenocarcinoma	NO	No	YES	NO			NO		NO	11	YES			3
TCGA-G4-6303-01A	IV	WITH TUMOR	Leucovorin	YES	NO	54	Sigmoid Colon		123.72.0	Nationwide Children's Hospital	TCGA-G4-6303-D21717	34bd5fb4-ebfa-4d5b-9ae9-96be74c05bf1	TCGA-G4-6303-F21450	b4f1d500-2d0c-4ab4-8ec2-d35eb74d483f			NO			YES		31	20	1596	1443	0			872			5D9DC2C6-99A8-4A50-8D09-E4679908C3BC	Scheduled Follow-up Submission		Colon Adenocarcinoma	NO	No	YES	YES		NO	NO			25	YES			3
TCGA-AA-A02K-01A	IV	WITH TUMOR	Bevacizumab			50	Ascending Colon		66.79.0	Nationwide Children's Hospital	TCGA-AA-A02K-D37386	AD48478E-2CDC-4B13-B6E6-61CAE4FEE9E9	TCGA-AA-A02K-F37283	0705ED4D-DC6A-4AAD-9525-E2EEA03A47D7			NO					31	1	275	31	0			306			9B27F322-2C15-4421-A2B1-FECBB440D419	Scheduled Follow-up Submission	Progressive Disease	Colon Adenocarcinoma	NO	No	YES	NO			NO		NO	20	YES	Clinical Progressive Disease		3
TCGA-A6-2682-01A	IV	WITH TUMOR	5 FU	NO	NO	70			76.76.0	Nationwide Children's Hospital	TCGA-A6-2682-D6912	ce77ae94-e1dc-41e4-989a-8891fd070a58	TCGA-A6-2682-F6913	9a6eede3-4bca-4aab-afad-6f2fe8c79211			NO			NO		31	2	284	231	0			381			693A0FAD-C68D-4E87-81A5-DF957D1113F6			Colon Adenocarcinoma	YES	No	YES	YES	12	YES				13	YES			3
TCGA-A6-2682-11A	IV	WITH TUMOR	5 FU	NO	NO	70			76.76.0	Nationwide Children's Hospital	TCGA-A6-2682-D6912	ce77ae94-e1dc-41e4-989a-8891fd070a58	TCGA-A6-2682-F6913	9a6eede3-4bca-4aab-afad-6f2fe8c79211			NO			NO		31	2	284	231	0			381			693A0FAD-C68D-4E87-81A5-DF957D1113F6			Colon Adenocarcinoma	YES	No	YES	YES	12	YES				13	YES			3
TCGA-AA-3695-01A	IV	WITH TUMOR				63	Cecum		36.81.0	Nationwide Children's Hospital							NO					31	18			0						9535ABF8-232D-417F-AC2C-E3948D6A6EBB			Colon Adenocarcinoma	YES	No	YES	NO			NO			33	YES			3
TCGA-AZ-4616-01A	IV	WITH TUMOR	XELODA			82	Cecum		138.76.0	Nationwide Children's Hospital	TCGA-AZ-4616-D31069	ee6f05bf-df9b-4ced-8826-a19eafb73cc6	TCGA-AZ-4616-F19858	7c0436fc-b486-4981-a45d-a209f91e7e77								31	30		113	0						7BDF1F46-F752-4060-A216-38AC7B638AE8			Colon Adenocarcinoma		No	YES							23	YES	Stable Disease		3
TCGA-G4-6315-01A	IV	TUMOR FREE	Oxaliplatin			66	Descending Colon		116.75.0	Nationwide Children's Hospital	TCGA-G4-6315-D21990	ac5b93fb-3aa7-4ff2-8699-5acfe146f59e	TCGA-G4-6315-F21984	0f586976-8f4b-451e-b96c-5f998705d12f			NO		1	YES		31	27	138	40	0						1B14E3A0-8FEF-499A-AB99-5810018340B8	Scheduled Follow-up Submission		Colon Adenocarcinoma	NO	No	YES	YES		NO	NO			82	NO			3
TCGA-AA-3930-01A	IV	WITH TUMOR	Capecitabine			66	Ascending Colon		41.76.0	Nationwide Children's Hospital	TCGA-AA-3930-D37377	7BFAB3A6-37A3-4A3A-9D2D-FF9B6CAE4884	TCGA-AA-3930-F37985	4C38428C-E96C-4135-9E4E-0416F3A601A7			NO					31	8	31		0						0EC716DB-4657-4C72-AA77-E80D055D86DA	Scheduled Follow-up Submission	Progressive Disease	Colon Adenocarcinoma	NO	No	YES	NO			NO		NO	29	YES	Clinical Progressive Disease		3
TCGA-AZ-6607-01A	IV	WITH TUMOR				69	Sigmoid Colon		138.76.0	Nationwide Children's Hospital			TCGA-AZ-6607-F34176	03947DF6-B8A3-4B22-8555-47DA919E0892								31	1			0						43BDE47E-7890-4E66-9957-E7DE9062E71D	Scheduled Follow-up Submission	Progressive Disease	Colon Adenocarcinoma		No	YES						NO	19	YES			3
TCGA-AZ-6607-11A	IV	WITH TUMOR				69	Sigmoid Colon		138.76.0	Nationwide Children's Hospital			TCGA-AZ-6607-F34176	03947DF6-B8A3-4B22-8555-47DA919E0892								31	1			0						43BDE47E-7890-4E66-9957-E7DE9062E71D	Scheduled Follow-up Submission	Progressive Disease	Colon Adenocarcinoma		No	YES						NO	19	YES			3
TCGA-AA-3867-01A	IV	WITH TUMOR				74	Sigmoid Colon		41.76.0	Nationwide Children's Hospital			TCGA-AA-3867-F37990	9D943DE2-F368-4514-B60D-2AD6315A5DA9			NO					31	8			0			394			1880E4C2-DE30-4263-9077-0C992521FDC5	Scheduled Follow-up Submission		Colon Adenocarcinoma	YES	No	YES	NO			NO		NO	24	YES			3
TCGA-AA-3973-01A	IV	WITH TUMOR	Bevacizumab			69	Sigmoid Colon		41.76.0	Nationwide Children's Hospital	TCGA-AA-3973-D37435	830E21DE-6412-4062-B970-4C321B01D3D4	TCGA-AA-3973-F37946	8B813650-4DEB-41F0-B373-EFA3FB00A0CC			NO					31	6	305		0						B0AB993B-F370-4DB3-827C-A58F928ADE71	Scheduled Follow-up Submission	Stable Disease	Colon Adenocarcinoma	NO	No	YES	NO			NO		NO	21	YES	Stable Disease		3
TCGA-AA-3972-01A	IV	WITH TUMOR	Bevacizumab			72	Sigmoid Colon		41.76.0	Nationwide Children's Hospital	TCGA-AA-3972-D37431	D468F9E0-47B4-4132-AD13-0ABB40C4E310	TCGA-AA-3972-F37947	1461B87D-2A34-4F25-8075-53CF6A9B9262			NO					31	6	1369	1246	0			1216			B80CE6CF-F41D-4E2F-AC77-A7524AE4D1F6	Scheduled Follow-up Submission	Progressive Disease	Colon Adenocarcinoma	NO	No	YES	NO			NO		NO	12	NO	Clinical Progressive Disease		3
TCGA-AA-3692-01A	IV	WITH TUMOR	Cetuximab			47	Splenic Flexure	Distant Recurrence	36.81.0	Nationwide Children's Hospital	TCGA-AA-3692-D37490	086DF84A-9DAF-4E7C-8F35-043714901C01	TCGA-AA-3692-F38095	E980278C-4FF6-4B4B-B66D-CFABB2F7970E	TCGA-AA-3692-R38346	1081C34F-DA75-4856-966C-8F9B10E784AA	NO					31	10	883	883	0			396	761	365	19EDCB9A-B8BB-40B2-B6E4-7502AB75E230	Scheduled Follow-up Submission	Progressive Disease	Colon Mucinous Adenocarcinoma	YES	No	YES	NO			NO		NO	30	NO	Radiographic Progressive Disease		3
TCGA-AA-3680-01A	IV	WITH TUMOR	Oxaliplatin			67	Cecum		36.81.0	Nationwide Children's Hospital	TCGA-AA-3680-D37468	AE2B4E60-C99E-48F0-8B68-5A121C279908	TCGA-AA-3680-F38089	75D11811-3CEE-42FF-82EB-47E11F01886C			NO					31	10	90	31	0						40BD359E-7B21-4D8B-8D0A-96A6CABBFB66	Scheduled Follow-up Submission	Progressive Disease	Colon Adenocarcinoma	NO	No	YES	NO			NO		NO	35	YES	Clinical Progressive Disease		3
TCGA-NH-A8F8-01A	IV	WITH TUMOR	capecitabine			79	Ascending Colon		422.36.0	Nationwide Children's Hospital	TCGA-NH-A8F8-D67096	3B1F2085-8877-45C8-9B40-3405840006A1	TCGA-NH-A8F8-F67097	1DA4F0B8-1AEC-47E8-8B55-F9FB0F18A2F1			NO		80	NO		31	30		323	0						7D7554B8-AEF7-4FC3-8569-3E29D55AB9B2	Scheduled Follow-up Submission		Colon Adenocarcinoma	YES	No	YES	YES	12	YES	NO		NO	22	YES		NO	3
TCGA-AZ-6600-01A	IV	WITH TUMOR	Leucovorin			64	Hepatic Flexure		123.72.0	Nationwide Children's Hospital	TCGA-AZ-6600-D34151	D03EF7A0-DCCB-4070-9D2D-89B401069535	TCGA-AZ-6600-F34147	98402D27-0304-4BA2-9D6A-521B4D30F699								31	31	144	122	0						38B11207-BB2C-4CE6-9847-F09EB7FE08E8	Scheduled Follow-up Submission	Progressive Disease	Colon Adenocarcinoma		No	YES						NO	10	YES	Clinical Progressive Disease		3
TCGA-AZ-6600-11A	IV	WITH TUMOR	Leucovorin			64	Hepatic Flexure		123.72.0	Nationwide Children's Hospital	TCGA-AZ-6600-D34151	D03EF7A0-DCCB-4070-9D2D-89B401069535	TCGA-AZ-6600-F34147	98402D27-0304-4BA2-9D6A-521B4D30F699								31	31	144	122	0						38B11207-BB2C-4CE6-9847-F09EB7FE08E8	Scheduled Follow-up Submission	Progressive Disease	Colon Adenocarcinoma		No	YES						NO	10	YES	Clinical Progressive Disease		3
TCGA-AA-A02H-01A	IV	WITH TUMOR				74	Sigmoid Colon		33.77.0	Nationwide Children's Hospital							NO					31	15			0						C2D62820-3CE2-444D-8997-8D18FA7D2121			Colon Adenocarcinoma	NO	No	YES	NO			NO			12	YES			3
TCGA-D5-6929-01A	IV	TUMOR FREE	oxaliplatinum+5 fluorouracilum			49	Sigmoid Colon		157.69.0	Nationwide Children's Hospital	TCGA-D5-6929-D29898	5EED9D54-58D8-44C3-ADFA-E95A41C3B1D7	TCGA-D5-6929-F29897	AE4CEDC0-70C2-4922-83B7-7E89FD9C9274			NO			NO		31	30	216	48	0						516C9C53-4DFE-43B0-83BE-2099F41CE0BB	Scheduled Follow-up Submission		Colon Adenocarcinoma	NO	No	YES	NO			NO			12	YES			3
TCGA-AA-3869-01A	IV	WITH TUMOR	Cetuximab			76	Cecum		41.76.0	Nationwide Children's Hospital	TCGA-AA-3869-D37496	634D660B-99EA-421D-A10D-A9B924C6AB3B	TCGA-AA-3869-F37989	A9036708-7CA4-4F63-B1B6-3A7C82C9FBC7			NO					31	8	761	608	0						B0B5AB0D-0946-417D-85A1-BC6A8597AF34	Scheduled Follow-up Submission	Partial Remission/Response	Colon Adenocarcinoma	NO	No	YES	NO			NO		NO	28	YES	Partial Response		3
TCGA-A6-2683-01A	IV	WITH TUMOR	Leucovorin	YES	NO	57	Ascending Colon		28.83.0	Nationwide Children's Hospital	TCGA-A6-2683-D4967	b7e6fdf1-0994-4881-8f03-6dcd65d58c18	TCGA-A6-2683-F4958	deadb59f-d6f0-40db-a0dd-028d65d5bee4			NO			NO		31	18	350	322	0			300			C78F03E6-701F-4798-A77C-65B9B15444CF			Colon Adenocarcinoma	YES	No	YES	YES	12	YES	YES	MSH6-Expressed		25	NO		NO	3
TCGA-A6-2683-11A	IV	WITH TUMOR	Leucovorin	YES	NO	57	Ascending Colon		28.83.0	Nationwide Children's Hospital	TCGA-A6-2683-D4967	b7e6fdf1-0994-4881-8f03-6dcd65d58c18	TCGA-A6-2683-F4958	deadb59f-d6f0-40db-a0dd-028d65d5bee4			NO			NO		31	18	350	322	0			300			C78F03E6-701F-4798-A77C-65B9B15444CF			Colon Adenocarcinoma	YES	No	YES	YES	12	YES	YES	MSH6-Expressed		25	NO		NO	3
TCGA-CK-6748-01A	IV	WITH TUMOR				45	Sigmoid Colon		138.76.0	Nationwide Children's Hospital			TCGA-CK-6748-F14836	7c6318a3-89f9-4a1e-a49c-6a4c2c6c2f4d			NO		26	NO		31				0						5FD94351-0668-48A8-8A80-A77449C7E314			Colon Mucinous Adenocarcinoma	NO	No	YES	YES	12	YES	NO				NO		NO	3
TCGA-AA-3693-01A	IV	WITH TUMOR				77	Sigmoid Colon		36.81.0	Nationwide Children's Hospital							NO					31	18			0						0BD62811-D879-47EF-AB24-3E07A423BE48			Colon Adenocarcinoma	NO	No	YES	NO			NO			17	YES			3
TCGA-AA-3872-01A	IV	WITH TUMOR				45	Sigmoid Colon		41.76.0	Nationwide Children's Hospital							NO					31	18			0						BC374F9C-5BCC-4AC6-9C5C-CDCCEEF433AE			Colon Adenocarcinoma	NO	No	YES	NO			NO			29	YES			3
TCGA-A6-2674-01A	IV	TUMOR FREE	Fluorouracil	NO	NO	71	Sigmoid Colon		28.83.0	Nationwide Children's Hospital	TCGA-A6-2674-D18369	a127ba7d-746f-46df-a7e8-d89a4a9945b6	TCGA-A6-2674-F4946	a2a687ff-5106-4f42-938f-0d2da5d374d9			NO			NO		31	15	944	761	0			1219			6DF00E65-A470-419D-9162-2D6F5639EA4E			Colon Mucinous Adenocarcinoma	NO	No	YES	NO						20	NO			3
TCGA-A6-2674-01B	IV	TUMOR FREE	Fluorouracil	NO	NO	71	Sigmoid Colon		28.83.0	Nationwide Children's Hospital	TCGA-A6-2674-D18369	a127ba7d-746f-46df-a7e8-d89a4a9945b6	TCGA-A6-2674-F4946	a2a687ff-5106-4f42-938f-0d2da5d374d9			NO			NO		31	15	944	761	0			1219			6DF00E65-A470-419D-9162-2D6F5639EA4E			Colon Mucinous Adenocarcinoma	NO	No	YES	NO						20	NO			3
TCGA-A6-2674-11A	IV	TUMOR FREE	Fluorouracil	NO	NO	71	Sigmoid Colon		28.83.0	Nationwide Children's Hospital	TCGA-A6-2674-D18369	a127ba7d-746f-46df-a7e8-d89a4a9945b6	TCGA-A6-2674-F4946	a2a687ff-5106-4f42-938f-0d2da5d374d9			NO			NO		31	15	944	761	0			1219			6DF00E65-A470-419D-9162-2D6F5639EA4E			Colon Mucinous Adenocarcinoma	NO	No	YES	NO						20	NO			3
TCGA-G4-6294-01A	IV	WITH TUMOR	Oxaliplatin	YES	NO	75	Cecum		123.72.0	Nationwide Children's Hospital	TCGA-G4-6294-D22039	7101e3e7-3beb-48f7-9c4e-8aeb5c76bc14	TCGA-G4-6294-F22034	62a43703-e6c3-4be9-83bd-d3d4e9e9d1b4			NO			YES		31	21	349	1	0			517			28742463-0ACA-402C-8742-087E2C7F550D	Scheduled Follow-up Submission		Colon Adenocarcinoma	NO	No	YES	NO			NO			10	NO			3
TCGA-AA-3688-01A	IV	WITH TUMOR				80	Sigmoid Colon		36.81.0	Nationwide Children's Hospital			TCGA-AA-3688-F38093	E1BC44E9-B580-412A-ACA6-1C7EAF2A713F			NO					31	10			0						C1A6F19A-FF51-4191-BAEA-6125A34EC02F	Scheduled Follow-up Submission	Progressive Disease	Colon Adenocarcinoma	NO	No	YES	NO			NO		NO	13	YES			3
TCGA-AA-3870-01A	IV	TUMOR FREE	Oxaliplatin			71	Ascending Colon		41.76.0	Nationwide Children's Hospital	TCGA-AA-3870-D37499	C0DDC956-119F-4DAE-B704-8917CA66D803	TCGA-AA-3870-F37988	E2FBA897-7789-4DC4-8E4C-C430A3AC06BF			NO					31	8	153	30	0						D872C408-425D-434E-B0B5-F64449F78B47	Scheduled Follow-up Submission	Complete Remission/Response	Colon Adenocarcinoma	YES	No	YES	NO			NO		NO	23	YES	Complete Response		3
TCGA-AA-3713-01A	IV	TUMOR FREE	5-Fluorouracil			68	Ascending Colon	Distant Recurrence	116.75.0	Nationwide Children's Hospital	TCGA-AA-3713-D37500	9597EA4B-6886-4161-8F9B-825AF0C1FD21	TCGA-AA-3713-F38102	2EB4E61D-7410-424A-8F8C-6E1AF49CE27E	TCGA-AA-3713-R38350	0A2C52C9-F534-4B59-8257-9908132D9638						31	10	456	244	0				306	275	CE09B411-829E-4228-9793-9FD8B2E30AD5	Scheduled Follow-up Submission	Partial Remission/Response	Colon Adenocarcinoma	YES	No	YES	NO			NO		NO	15		Partial Response		3
TCGA-AA-3713-11A	IV	TUMOR FREE	5-Fluorouracil			68	Ascending Colon	Distant Recurrence	116.75.0	Nationwide Children's Hospital	TCGA-AA-3713-D37500	9597EA4B-6886-4161-8F9B-825AF0C1FD21	TCGA-AA-3713-F38102	2EB4E61D-7410-424A-8F8C-6E1AF49CE27E	TCGA-AA-3713-R38350	0A2C52C9-F534-4B59-8257-9908132D9638						31	10	456	244	0				306	275	CE09B411-829E-4228-9793-9FD8B2E30AD5	Scheduled Follow-up Submission	Partial Remission/Response	Colon Adenocarcinoma	YES	No	YES	NO			NO		NO	15		Partial Response		3
TCGA-AA-3494-01A	IV	WITH TUMOR	Cetuximab			55	Sigmoid Colon		76.76.0	Nationwide Children's Hospital	TCGA-AA-3494-D37445	D326355B-264D-4391-9026-C1B14D59A663					NO					31	3	1065	792	0						CB17A9F1-4AB6-42DF-98F7-2F3972EC3019			Colon Adenocarcinoma	NO	No	YES	NO			NO			39		Stable Disease		3
TCGA-AA-3494-11A	IV	WITH TUMOR	Cetuximab			55	Sigmoid Colon		76.76.0	Nationwide Children's Hospital	TCGA-AA-3494-D37445	D326355B-264D-4391-9026-C1B14D59A663					NO					31	3	1065	792	0						CB17A9F1-4AB6-42DF-98F7-2F3972EC3019			Colon Adenocarcinoma	NO	No	YES	NO			NO			39		Stable Disease		3
TCGA-CM-6678-01A	IVA	TUMOR FREE	Oxaliplatin	YES	NO	63	Sigmoid Colon		138.76.0	Nationwide Children's Hospital	TCGA-CM-6678-D17050	0452e18b-530a-40c8-bd25-d973c1784af8	TCGA-CM-6678-F15658	d71fff85-b23d-40f1-a031-2f55c6405b23			YES	Normal		NO		31		91	30	0		244	0			1EBD6936-4F55-4CF8-8054-1E0C1ECF720A	Scheduled Follow-up Submission		Colon Adenocarcinoma	NO	No	YES	YES	12	YES	NO			19	NO			3
TCGA-A6-5662-01A	IVA	WITH TUMOR	Fluorouracil	YES	NO	46	Splenic Flexure		89.75.0	Nationwide Children's Hospital	TCGA-A6-5662-D18215	1caf1e4f-8aaa-43dc-9348-55b58fd5729e	TCGA-A6-5662-F18198	56638b81-e2a6-41ea-84ca-942a64fe13d4			NO			NO		31	8	395	60	0			661			DCAC03F0-0CA1-4690-A9FB-4AFD2D373574			Colon Adenocarcinoma	NO	No	YES	YES	12	YES	YES	MSH6-Expressed		13	YES		NO	3
TCGA-A6-5662-11A	IVA	WITH TUMOR	Fluorouracil	YES	NO	46	Splenic Flexure		89.75.0	Nationwide Children's Hospital	TCGA-A6-5662-D18215	1caf1e4f-8aaa-43dc-9348-55b58fd5729e	TCGA-A6-5662-F18198	56638b81-e2a6-41ea-84ca-942a64fe13d4			NO			NO		31	8	395	60	0			661			DCAC03F0-0CA1-4690-A9FB-4AFD2D373574			Colon Adenocarcinoma	NO	No	YES	YES	12	YES	YES	MSH6-Expressed		13	YES		NO	3
TCGA-AY-A8YK-01A	IVA	TUMOR FREE	Bevacizumab			44	Sigmoid Colon		422.36.0	Nationwide Children's Hospital	TCGA-AY-A8YK-D66237	8E470806-DD81-425B-AAD4-C6CFF304F12C	TCGA-AY-A8YK-F70633	35FF010C-C88E-44BF-ABFC-F936C4474116			NO			NO		31	26	111	83	0						9A8C1B1B-4F5A-4B26-B313-84EB917E2A1E	Scheduled Follow-up Submission	Complete Remission/Response	Colon Adenocarcinoma	NO	No	YES	NO			YES	MSH6-Not Expressed	NO	24	YES	Complete Response	NO	3
TCGA-A6-6652-01A	IVA	WITH TUMOR	Fluorouracil			59	Sigmoid Colon		123.72.0	Nationwide Children's Hospital	TCGA-A6-6652-D30910	2cfdae08-2b02-48d5-b9ea-12f073efa831	TCGA-A6-6652-F30458	7a5cef72-d273-467d-92ef-9bef3e3d1d5e			NO			YES		31	19		86	0						57B6D2A3-E726-45A3-9315-F5F56EACBCD0			Colon Adenocarcinoma		No	YES	NO			YES	MSH6-Expressed		22	NO		NO	3
TCGA-A6-6648-01A	IVA	TUMOR FREE	5 FU	YES	NO	56			123.72.0	Nationwide Children's Hospital	TCGA-A6-6648-D17992	186076eb-7755-4b35-8e49-fd1156a8beea	TCGA-A6-6648-F17988	e118640d-684b-463e-a65f-8a16cfde6344			NO			NO		31	1	93	63	0			686			56043E83-5542-4DFE-896D-6D3F2D856A1F			Colon Adenocarcinoma		No	YES	YES		NO	YES	MSH6-Expressed		21	NO		NO	3
TCGA-CM-5862-01A	IVA	WITH TUMOR		NO	NO	80	Ascending Colon		89.75.0	Nationwide Children's Hospital			TCGA-CM-5862-F13893	0a2f9eca-03b6-43fc-9ca1-2dc3a74df57e			YES	Normal		YES		31	18			0			31			0BD2A6D7-E77C-4714-A056-036383BCE826	Scheduled Follow-up Submission		Colon Adenocarcinoma	NO	No	YES	YES		NO	NO			24	NO			3
TCGA-AZ-4682-01B	IVA	WITH TUMOR	5-FU			61	Sigmoid Colon		76.76.0	Nationwide Children's Hospital	TCGA-AZ-4682-D31203	5e969a71-8847-4099-91f4-03911df0d7ab	TCGA-AZ-4682-F19860	0362c34c-8577-47bf-b8c3-03677d2ee7c0								31	30		100	0						8C8A2FEE-627A-4ADB-AC33-B97DD2238BE4			Colon Adenocarcinoma		No	YES							3	NO	Clinical Progressive Disease		3
TCGA-CM-5868-01A	IVA	WITH TUMOR	Leucovorin			59	Sigmoid Colon		89.75.0	Nationwide Children's Hospital	TCGA-CM-5868-D15269	45dc93fc-8988-4181-bd98-c69db74aef7a	TCGA-CM-5868-F13899	6b4da54c-2e36-46c3-b0d2-73f762416ccd			YES	Normal		NO		31	18		316	0						A1F627D0-71BA-42E0-B410-0836C6D2F527	Scheduled Follow-up Submission		Colon Adenocarcinoma	NO	No	YES	YES		NO	NO			17	YES			3
TCGA-F4-6809-01A	IVA	WITH TUMOR				52	Sigmoid Colon		138.76.0	Nationwide Children's Hospital			TCGA-F4-6809-F31711	F13A8E30-9361-4847-BC94-78EBB5A83C83			NO			NO		31	8			0						1348DCBF-DFB8-4F6F-A78E-7D137DDCB87F	Scheduled Follow-up Submission		Colon Adenocarcinoma		No	YES	NO			NO			12	NO			3
TCGA-AZ-4614-01A	IVA	WITH TUMOR				71			76.76.0	Nationwide Children's Hospital			TCGA-AZ-4614-F19856	2dfe3fab-275b-44f2-a179-cd71f09078c1								31	30			0						0859AEE7-B6F2-49AC-84F0-4DC0E3C1E7F7			Colon Adenocarcinoma		No	YES							4	YES			3
TCGA-AY-5543-01A	IVA	TUMOR FREE	Leucovorin			65	Ascending Colon		89.75.0	Nationwide Children's Hospital	TCGA-AY-5543-D19915	3fe50558-8e39-4aa2-9862-d96cf58a0c6f	TCGA-AY-5543-F19913	cf329ba5-376f-4a12-bdac-b79cc97cf52f			NO			NO		31	4	251	60	0						82A12ADE-AD20-4B1E-8E8F-9FA98992F3CA			Colon Adenocarcinoma	NO	No	YES	NO						24	NO		NO	3
TCGA-A6-6142-01A	IVA	TUMOR FREE	Oxaliplatin			56	Sigmoid Colon		123.72.0	Nationwide Children's Hospital	TCGA-A6-6142-D28726	e3ae1ca9-0fc8-416c-b5b0-5b3bbebdb77b	TCGA-A6-6142-F28725	03276653-4e71-4c56-8f41-e41b60422ae7			NO			NO		31	28	338	142	0			654			29A7DAE0-2A06-4303-BBE7-12D5FF734EF4			Colon Adenocarcinoma		No	YES	YES		NO	YES	MSH6-Expressed		37	YES		NO	3
TCGA-CM-4747-01A	IVA	TUMOR FREE	Pegfilgrastim	NO	NO	47	Cecum		76.76.0	Nationwide Children's Hospital	TCGA-CM-4747-D8966	75a88a6f-c67a-4802-a0fe-6962eb8331f4	TCGA-CM-4747-F5355	e121c355-89bf-4272-9209-0956fc04b7cb			NO			YES		31	23	254	114	0		61				506E7EEA-A9A8-410E-963C-ED1C6DBA681F			Colon Adenocarcinoma	YES	No	YES	NO			YES	MSH6-Not Expressed		29	YES			3
TCGA-NH-A50U-01A	IVA	WITH TUMOR	regorafenib	YES		42	Cecum		385.41.0	Nationwide Children's Hospital	TCGA-NH-A50U-D55547	AE3FD02D-394D-4F6E-8768-2E54B0E05B02					NO		5	YES		31	8		280	0			276			EA10124B-9EE5-497E-8AC2-C6A45A743176			Colon Mucinous Adenocarcinoma		No	YES	YES	12	YES		MSH6-Expressed		17	NO	Clinical Progressive Disease		3
TCGA-AZ-4684-01A	IVA	WITH TUMOR	Folfox	YES	NO	49			76.76.0	Nationwide Children's Hospital	TCGA-AZ-4684-D30846	2bb28cde-e6d2-4b5b-be40-2e267a44ce8b	TCGA-AZ-4684-F19861	6fd93547-1428-44dd-a46a-42c1afdb9de0	TCGA-AZ-4684-R31210	eb0c5b8d-85cd-42ff-8ba3-14b1cf54e5c8			34			31	30		22	0			411		22	CE1286D2-AADA-4B79-B06C-EE083C421DA5			Colon Adenocarcinoma		No	YES							12	YES			3
TCGA-CM-6675-01A	IVB	TUMOR FREE	Fluorouracil	YES	NO	35	Cecum		138.76.0	Nationwide Children's Hospital	TCGA-CM-6675-D17052	c2c0fc72-b0b4-41c1-83bf-df641b19a714	TCGA-CM-6675-F15643	642025af-0945-40ef-a43d-443ce90faa16			NO			NO		31		178	24	0			337			D3F2C568-04D8-46C2-A226-10EA1407B722	Scheduled Follow-up Submission		Colon Adenocarcinoma	NO	No	YES	NO			YES	MSH6-Not Expressed		72	NO			3
[truncated: 100 more columns]
